# Supplementary material for: Diversity of Root Nodule-Associated Bacteria of Diverse Legumes Along an Elevation Gradient in the Kunlun Mountains, China
Source: Front Microbiol. 2021 Feb 16;12:633141. doi: 10.3389/fmicb.2021.633141 (PMC7920992; doi:10.3389/fmicb.2021.633141)
Supplement: Supplementary Table 1 — Isolate information including sample site, host, genus identification, and phenotypic information. [file Data_Sheet_2.xlsx]

## Sheet: Table S1. Isolate information
Supplementary Table S1. Isolate information including sample site, host, genus identification, and phenotypic information
Strain ID	Elevation (m)	Ecological zone	Sampling sits	GPS location	Host	Unique plant identifier*	16S rRNA gene ID	16S rRNA gene Accession number	recA gene ID	recA gene Accession number	Ashby’s Mannitol Agar medium	4℃	25℃	45℃	60℃	Sodium propionate	Trisodium citrate	Inositol	Starch	Sodium acetate	S-oxalate	Glucose	D-fructose	Sucrose	Maltose	D-xylose	Galactose	L-rhamnose monohydrate	Ribose	Xylitol	Urea	Ammonium sulfate	L-threonine	L-arginine	L-hydroxyproline	L-alanine	L-valine	L-histidine	L-serine	Glycine	L-lysine	L-aspartic acid	3% NaCl	4% NaCl	5% NaCl	6% NaCl	7% NaCl	8% NaCl	pH=4
A1	2385	Desert B	1	36.4475N 80.6160E	Astragalus tibetanus	1	Pseudomonas	MT634394	N.A.	N.A.	N.A.	N.A.	N.A.	N.A.	N.A.	N.A.	N.A.	N.A.	N.A.	N.A.	N.A.	N.A.	N.A.	N.A.	N.A.	N.A.	N.A.	N.A.	N.A.	N.A.	N.A.	N.A.	N.A.	N.A.	N.A.	N.A.	N.A.	N.A.	N.A.	N.A.	N.A.	N.A.	N.A.	N.A.	N.A.	N.A.	N.A.	N.A.	N.A.
A2	2385	Desert B	1	36.4475N 80.6160E	Astragalus tibetanus	1	Pseudomonas	MT634395	N.A.	N.A.	N.A.	N.A.	N.A.	N.A.	N.A.	N.A.	N.A.	N.A.	N.A.	N.A.	N.A.	N.A.	N.A.	N.A.	N.A.	N.A.	N.A.	N.A.	N.A.	N.A.	N.A.	N.A.	N.A.	N.A.	N.A.	N.A.	N.A.	N.A.	N.A.	N.A.	N.A.	N.A.	N.A.	N.A.	N.A.	N.A.	N.A.	N.A.	N.A.
A3	2385	Desert B	1	36.4475N 80.6160E	Astragalus tibetanus	1	Bacillus	MT634396	N.A.	N.A.	N.A.	N.A.	N.A.	N.A.	N.A.	N.A.	N.A.	N.A.	N.A.	N.A.	N.A.	N.A.	N.A.	N.A.	N.A.	N.A.	N.A.	N.A.	N.A.	N.A.	N.A.	N.A.	N.A.	N.A.	N.A.	N.A.	N.A.	N.A.	N.A.	N.A.	N.A.	N.A.	N.A.	N.A.	N.A.	N.A.	N.A.	N.A.	N.A.
A4	2385	Desert B	1	36.4475N 80.6160E	Astragalus tibetanus	1	Pseudomonas	MT634397	N.A.	N.A.	N.A.	N.A.	N.A.	N.A.	N.A.	N.A.	N.A.	N.A.	N.A.	N.A.	N.A.	N.A.	N.A.	N.A.	N.A.	N.A.	N.A.	N.A.	N.A.	N.A.	N.A.	N.A.	N.A.	N.A.	N.A.	N.A.	N.A.	N.A.	N.A.	N.A.	N.A.	N.A.	N.A.	N.A.	N.A.	N.A.	N.A.	N.A.	N.A.
A5	2385	Desert B	1	36.4475N 80.6160E	Astragalus tibetanus	1	Bacillus	MT634398	N.A.	N.A.	N.A.	N.A.	N.A.	N.A.	N.A.	N.A.	N.A.	N.A.	N.A.	N.A.	N.A.	N.A.	N.A.	N.A.	N.A.	N.A.	N.A.	N.A.	N.A.	N.A.	N.A.	N.A.	N.A.	N.A.	N.A.	N.A.	N.A.	N.A.	N.A.	N.A.	N.A.	N.A.	N.A.	N.A.	N.A.	N.A.	N.A.	N.A.	N.A.
B1	2756	Mountain Desert Steppe B	2	36.2677N 80.3792E	Astragalus tibetanus	2	Bacillus	MT634399	N.A.	N.A.	N.A.	N.A.	N.A.	N.A.	N.A.	N.A.	N.A.	N.A.	N.A.	N.A.	N.A.	N.A.	N.A.	N.A.	N.A.	N.A.	N.A.	N.A.	N.A.	N.A.	N.A.	N.A.	N.A.	N.A.	N.A.	N.A.	N.A.	N.A.	N.A.	N.A.	N.A.	N.A.	N.A.	N.A.	N.A.	N.A.	N.A.	N.A.	N.A.
B10	2756	Mountain Desert Steppe B	2	36.2677N 80.3792E	Astragalus tibetanus	2	Sphingomonas	MT634400	N.A.	N.A.	N.A.	N.A.	N.A.	N.A.	N.A.	N.A.	N.A.	N.A.	N.A.	N.A.	N.A.	N.A.	N.A.	N.A.	N.A.	N.A.	N.A.	N.A.	N.A.	N.A.	N.A.	N.A.	N.A.	N.A.	N.A.	N.A.	N.A.	N.A.	N.A.	N.A.	N.A.	N.A.	N.A.	N.A.	N.A.	N.A.	N.A.	N.A.	N.A.
B11	2756	Mountain Desert Steppe B	2	36.2677N 80.3792E	Astragalus tibetanus	2	Staphylococcus	MT634401	N.A.	N.A.	N.A.	N.A.	N.A.	N.A.	N.A.	N.A.	N.A.	N.A.	N.A.	N.A.	N.A.	N.A.	N.A.	N.A.	N.A.	N.A.	N.A.	N.A.	N.A.	N.A.	N.A.	N.A.	N.A.	N.A.	N.A.	N.A.	N.A.	N.A.	N.A.	N.A.	N.A.	N.A.	N.A.	N.A.	N.A.	N.A.	N.A.	N.A.	N.A.
B12	2756	Mountain Desert Steppe B	2	36.2677N 80.3792E	Astragalus tibetanus	2	Bacillus	MT634402	N.A.	N.A.	N.A.	N.A.	N.A.	N.A.	N.A.	N.A.	N.A.	N.A.	N.A.	N.A.	N.A.	N.A.	N.A.	N.A.	N.A.	N.A.	N.A.	N.A.	N.A.	N.A.	N.A.	N.A.	N.A.	N.A.	N.A.	N.A.	N.A.	N.A.	N.A.	N.A.	N.A.	N.A.	N.A.	N.A.	N.A.	N.A.	N.A.	N.A.	N.A.
B2	2756	Mountain Desert Steppe B	2	36.2677N 80.3792E	Astragalus tibetanus	2	Paenibacillus	MT634410	N.A.	N.A.	N.A.	N.A.	N.A.	N.A.	N.A.	N.A.	N.A.	N.A.	N.A.	N.A.	N.A.	N.A.	N.A.	N.A.	N.A.	N.A.	N.A.	N.A.	N.A.	N.A.	N.A.	N.A.	N.A.	N.A.	N.A.	N.A.	N.A.	N.A.	N.A.	N.A.	N.A.	N.A.	N.A.	N.A.	N.A.	N.A.	N.A.	N.A.	N.A.
B4	2756	Mountain Desert Steppe B	2	36.2677N 80.3792E	Astragalus tibetanus	2	Bacillus	MT634411	N.A.	N.A.	N.A.	N.A.	N.A.	N.A.	N.A.	N.A.	N.A.	N.A.	N.A.	N.A.	N.A.	N.A.	N.A.	N.A.	N.A.	N.A.	N.A.	N.A.	N.A.	N.A.	N.A.	N.A.	N.A.	N.A.	N.A.	N.A.	N.A.	N.A.	N.A.	N.A.	N.A.	N.A.	N.A.	N.A.	N.A.	N.A.	N.A.	N.A.	N.A.
B5	2756	Mountain Desert Steppe B	2	36.2677N 80.3792E	Astragalus tibetanus	2	Bacillus	MT634412	N.A.	N.A.	N.A.	N.A.	N.A.	N.A.	N.A.	N.A.	N.A.	N.A.	N.A.	N.A.	N.A.	N.A.	N.A.	N.A.	N.A.	N.A.	N.A.	N.A.	N.A.	N.A.	N.A.	N.A.	N.A.	N.A.	N.A.	N.A.	N.A.	N.A.	N.A.	N.A.	N.A.	N.A.	N.A.	N.A.	N.A.	N.A.	N.A.	N.A.	N.A.
B6	2756	Mountain Desert Steppe B	2	36.2677N 80.3792E	Astragalus tibetanus	2	Paenibacillus	MT634413	N.A.	N.A.	N.A.	N.A.	N.A.	N.A.	N.A.	N.A.	N.A.	N.A.	N.A.	N.A.	N.A.	N.A.	N.A.	N.A.	N.A.	N.A.	N.A.	N.A.	N.A.	N.A.	N.A.	N.A.	N.A.	N.A.	N.A.	N.A.	N.A.	N.A.	N.A.	N.A.	N.A.	N.A.	N.A.	N.A.	N.A.	N.A.	N.A.	N.A.	N.A.
B9	2756	Mountain Desert Steppe B	2	36.2677N 80.3792E	Astragalus tibetanus	2	Fictibacillus	MT634414	N.A.	N.A.	N.A.	N.A.	N.A.	N.A.	N.A.	N.A.	N.A.	N.A.	N.A.	N.A.	N.A.	N.A.	N.A.	N.A.	N.A.	N.A.	N.A.	N.A.	N.A.	N.A.	N.A.	N.A.	N.A.	N.A.	N.A.	N.A.	N.A.	N.A.	N.A.	N.A.	N.A.	N.A.	N.A.	N.A.	N.A.	N.A.	N.A.	N.A.	N.A.
B13	2756	Mountain Desert Steppe B	2	36.2677N 80.3792E	Astragalus tibetanus	3	Pseudomonas	MT634403	N.A.	N.A.	N.A.	N.A.	N.A.	N.A.	N.A.	N.A.	N.A.	N.A.	N.A.	N.A.	N.A.	N.A.	N.A.	N.A.	N.A.	N.A.	N.A.	N.A.	N.A.	N.A.	N.A.	N.A.	N.A.	N.A.	N.A.	N.A.	N.A.	N.A.	N.A.	N.A.	N.A.	N.A.	N.A.	N.A.	N.A.	N.A.	N.A.	N.A.	N.A.
B14	2756	Mountain Desert Steppe B	2	36.2677N 80.3792E	Astragalus tibetanus	3	Bacillus	MT634404	N.A.	N.A.	N.A.	N.A.	N.A.	N.A.	N.A.	N.A.	N.A.	N.A.	N.A.	N.A.	N.A.	N.A.	N.A.	N.A.	N.A.	N.A.	N.A.	N.A.	N.A.	N.A.	N.A.	N.A.	N.A.	N.A.	N.A.	N.A.	N.A.	N.A.	N.A.	N.A.	N.A.	N.A.	N.A.	N.A.	N.A.	N.A.	N.A.	N.A.	N.A.
B15	2756	Mountain Desert Steppe B	2	36.2677N 80.3792E	Astragalus tibetanus	3	Pseudomonas	MT634405	N.A.	N.A.	N.A.	N.A.	N.A.	N.A.	N.A.	N.A.	N.A.	N.A.	N.A.	N.A.	N.A.	N.A.	N.A.	N.A.	N.A.	N.A.	N.A.	N.A.	N.A.	N.A.	N.A.	N.A.	N.A.	N.A.	N.A.	N.A.	N.A.	N.A.	N.A.	N.A.	N.A.	N.A.	N.A.	N.A.	N.A.	N.A.	N.A.	N.A.	N.A.
B16	2756	Mountain Desert Steppe B	2	36.2677N 80.3792E	Astragalus tibetanus	3	Pseudomonas	MT634406	N.A.	N.A.	N.A.	N.A.	N.A.	N.A.	N.A.	N.A.	N.A.	N.A.	N.A.	N.A.	N.A.	N.A.	N.A.	N.A.	N.A.	N.A.	N.A.	N.A.	N.A.	N.A.	N.A.	N.A.	N.A.	N.A.	N.A.	N.A.	N.A.	N.A.	N.A.	N.A.	N.A.	N.A.	N.A.	N.A.	N.A.	N.A.	N.A.	N.A.	N.A.
B17	2756	Mountain Desert Steppe B	2	36.2677N 80.3792E	Astragalus tibetanus	3	Pseudomonas	MT634407	N.A.	N.A.	N.A.	N.A.	N.A.	N.A.	N.A.	N.A.	N.A.	N.A.	N.A.	N.A.	N.A.	N.A.	N.A.	N.A.	N.A.	N.A.	N.A.	N.A.	N.A.	N.A.	N.A.	N.A.	N.A.	N.A.	N.A.	N.A.	N.A.	N.A.	N.A.	N.A.	N.A.	N.A.	N.A.	N.A.	N.A.	N.A.	N.A.	N.A.	N.A.
B18	2756	Mountain Desert Steppe B	2	36.2677N 80.3792E	Astragalus tibetanus	3	Pseudomonas	MT634408	N.A.	N.A.	N.A.	N.A.	N.A.	N.A.	N.A.	N.A.	N.A.	N.A.	N.A.	N.A.	N.A.	N.A.	N.A.	N.A.	N.A.	N.A.	N.A.	N.A.	N.A.	N.A.	N.A.	N.A.	N.A.	N.A.	N.A.	N.A.	N.A.	N.A.	N.A.	N.A.	N.A.	N.A.	N.A.	N.A.	N.A.	N.A.	N.A.	N.A.	N.A.
B19	2756	Mountain Desert Steppe B	2	36.2677N 80.3792E	Astragalus tibetanus	3	Bacillus	MT634409	N.A.	N.A.	N.A.	N.A.	N.A.	N.A.	N.A.	N.A.	N.A.	N.A.	N.A.	N.A.	N.A.	N.A.	N.A.	N.A.	N.A.	N.A.	N.A.	N.A.	N.A.	N.A.	N.A.	N.A.	N.A.	N.A.	N.A.	N.A.	N.A.	N.A.	N.A.	N.A.	N.A.	N.A.	N.A.	N.A.	N.A.	N.A.	N.A.	N.A.	N.A.
C1	2866	Mountain Desert Steppe B	3	36.2586N 80.3566E	Astragalus tibetanus	4	Pseudomonas	MT634415	N.A.	N.A.	N.A.	N.A.	N.A.	N.A.	N.A.	N.A.	N.A.	N.A.	N.A.	N.A.	N.A.	N.A.	N.A.	N.A.	N.A.	N.A.	N.A.	N.A.	N.A.	N.A.	N.A.	N.A.	N.A.	N.A.	N.A.	N.A.	N.A.	N.A.	N.A.	N.A.	N.A.	N.A.	N.A.	N.A.	N.A.	N.A.	N.A.	N.A.	N.A.
C2	2866	Mountain Desert Steppe B	3	36.2586N 80.3566E	Astragalus tibetanus	4	Pseudomonas	MT634418	N.A.	N.A.	N.A.	N.A.	N.A.	N.A.	N.A.	N.A.	N.A.	N.A.	N.A.	N.A.	N.A.	N.A.	N.A.	N.A.	N.A.	N.A.	N.A.	N.A.	N.A.	N.A.	N.A.	N.A.	N.A.	N.A.	N.A.	N.A.	N.A.	N.A.	N.A.	N.A.	N.A.	N.A.	N.A.	N.A.	N.A.	N.A.	N.A.	N.A.	N.A.
C3	2866	Mountain Desert Steppe B	3	36.2586N 80.3566E	Astragalus tibetanus	4	Pseudomonas	MT634419	N.A.	N.A.	N.A.	N.A.	N.A.	N.A.	N.A.	N.A.	N.A.	N.A.	N.A.	N.A.	N.A.	N.A.	N.A.	N.A.	N.A.	N.A.	N.A.	N.A.	N.A.	N.A.	N.A.	N.A.	N.A.	N.A.	N.A.	N.A.	N.A.	N.A.	N.A.	N.A.	N.A.	N.A.	N.A.	N.A.	N.A.	N.A.	N.A.	N.A.	N.A.
C4	2866	Mountain Desert Steppe B	3	36.2586N 80.3566E	Astragalus tibetanus	4	Pseudomonas	MT634420	N.A.	N.A.	N.A.	N.A.	N.A.	N.A.	N.A.	N.A.	N.A.	N.A.	N.A.	N.A.	N.A.	N.A.	N.A.	N.A.	N.A.	N.A.	N.A.	N.A.	N.A.	N.A.	N.A.	N.A.	N.A.	N.A.	N.A.	N.A.	N.A.	N.A.	N.A.	N.A.	N.A.	N.A.	N.A.	N.A.	N.A.	N.A.	N.A.	N.A.	N.A.
C5	2866	Mountain Desert Steppe B	3	36.2586N 80.3566E	Astragalus tibetanus	4	Pseudomonas	MT634421	N.A.	N.A.	N.A.	N.A.	N.A.	N.A.	N.A.	N.A.	N.A.	N.A.	N.A.	N.A.	N.A.	N.A.	N.A.	N.A.	N.A.	N.A.	N.A.	N.A.	N.A.	N.A.	N.A.	N.A.	N.A.	N.A.	N.A.	N.A.	N.A.	N.A.	N.A.	N.A.	N.A.	N.A.	N.A.	N.A.	N.A.	N.A.	N.A.	N.A.	N.A.
C6	2866	Mountain Desert Steppe B	3	36.2586N 80.3566E	Astragalus tibetanus	4	Bacillus	MT634422	N.A.	N.A.	N.A.	N.A.	N.A.	N.A.	N.A.	N.A.	N.A.	N.A.	N.A.	N.A.	N.A.	N.A.	N.A.	N.A.	N.A.	N.A.	N.A.	N.A.	N.A.	N.A.	N.A.	N.A.	N.A.	N.A.	N.A.	N.A.	N.A.	N.A.	N.A.	N.A.	N.A.	N.A.	N.A.	N.A.	N.A.	N.A.	N.A.	N.A.	N.A.
C10	2866	Mountain Desert Steppe B	3	36.2586N 80.3566E	Astragalus tibetanus	5	Ensifer	MT634416	Ensifer	MW306701	Yes	No	Yes	No	No	No	No	No	No	No	No	No	No	No	No	No	No	No	No	No	Yes	No	No	Yes	Yes	No	Yes	Yes	Yes	Yes	Yes	Yes	Yes	Yes	Yes	No	No	No	No
C12	2866	Mountain Desert Steppe B	3	36.2586N 80.3566E	Astragalus tibetanus	5	Bacillus	MT634417	N.A.	N.A.	N.A.	N.A.	N.A.	N.A.	N.A.	N.A.	N.A.	N.A.	N.A.	N.A.	N.A.	N.A.	N.A.	N.A.	N.A.	N.A.	N.A.	N.A.	N.A.	N.A.	N.A.	N.A.	N.A.	N.A.	N.A.	N.A.	N.A.	N.A.	N.A.	N.A.	N.A.	N.A.	N.A.	N.A.	N.A.	N.A.	N.A.	N.A.	N.A.
C8	2866	Mountain Desert Steppe B	3	36.2586N 80.3566E	Astragalus tibetanus	5	Phyllobacterium	MT634423	Phyllobacterium	MW306700	Yes	Yes	Yes	No	No	No	No	Yes	Yes	No	No	No	No	Yes	Yes	No	No	Yes	No	No	Yes	No	No	Yes	No	No	No	Yes	No	No	Yes	No	Yes	Yes	No	No	No	No	No
C9	2866	Mountain Desert Steppe B	3	36.2586N 80.3566E	Astragalus tibetanus	5	Bacillus	MT634424	N.A.	N.A.	N.A.	N.A.	N.A.	N.A.	N.A.	N.A.	N.A.	N.A.	N.A.	N.A.	N.A.	N.A.	N.A.	N.A.	N.A.	N.A.	N.A.	N.A.	N.A.	N.A.	N.A.	N.A.	N.A.	N.A.	N.A.	N.A.	N.A.	N.A.	N.A.	N.A.	N.A.	N.A.	N.A.	N.A.	N.A.	N.A.	N.A.	N.A.	N.A.
D1	3099	Mountain Desert Steppe A	4	36.2358N 80.3106E	Astragalus tibetanus	6	Pseudarthrobacter	MT634425	N.A.	N.A.	N.A.	N.A.	N.A.	N.A.	N.A.	N.A.	N.A.	N.A.	N.A.	N.A.	N.A.	N.A.	N.A.	N.A.	N.A.	N.A.	N.A.	N.A.	N.A.	N.A.	N.A.	N.A.	N.A.	N.A.	N.A.	N.A.	N.A.	N.A.	N.A.	N.A.	N.A.	N.A.	N.A.	N.A.	N.A.	N.A.	N.A.	N.A.	N.A.
D10	3099	Mountain Desert Steppe A	4	36.2358N 80.3106E	Astragalus tibetanus	6	Pseudarthrobacter	MT634426	N.A.	N.A.	N.A.	N.A.	N.A.	N.A.	N.A.	N.A.	N.A.	N.A.	N.A.	N.A.	N.A.	N.A.	N.A.	N.A.	N.A.	N.A.	N.A.	N.A.	N.A.	N.A.	N.A.	N.A.	N.A.	N.A.	N.A.	N.A.	N.A.	N.A.	N.A.	N.A.	N.A.	N.A.	N.A.	N.A.	N.A.	N.A.	N.A.	N.A.	N.A.
D2	3099	Mountain Desert Steppe A	4	36.2358N 80.3106E	Astragalus tibetanus	6	Bacillus	MT634431	N.A.	N.A.	N.A.	N.A.	N.A.	N.A.	N.A.	N.A.	N.A.	N.A.	N.A.	N.A.	N.A.	N.A.	N.A.	N.A.	N.A.	N.A.	N.A.	N.A.	N.A.	N.A.	N.A.	N.A.	N.A.	N.A.	N.A.	N.A.	N.A.	N.A.	N.A.	N.A.	N.A.	N.A.	N.A.	N.A.	N.A.	N.A.	N.A.	N.A.	N.A.
D3	3099	Mountain Desert Steppe A	4	36.2358N 80.3106E	Astragalus tibetanus	6	Pseudarthrobacter	MT634432	N.A.	N.A.	N.A.	N.A.	N.A.	N.A.	N.A.	N.A.	N.A.	N.A.	N.A.	N.A.	N.A.	N.A.	N.A.	N.A.	N.A.	N.A.	N.A.	N.A.	N.A.	N.A.	N.A.	N.A.	N.A.	N.A.	N.A.	N.A.	N.A.	N.A.	N.A.	N.A.	N.A.	N.A.	N.A.	N.A.	N.A.	N.A.	N.A.	N.A.	N.A.
D4	3099	Mountain Desert Steppe A	4	36.2358N 80.3106E	Astragalus tibetanus	6	Citricoccus	MT634433	N.A.	N.A.	N.A.	N.A.	N.A.	N.A.	N.A.	N.A.	N.A.	N.A.	N.A.	N.A.	N.A.	N.A.	N.A.	N.A.	N.A.	N.A.	N.A.	N.A.	N.A.	N.A.	N.A.	N.A.	N.A.	N.A.	N.A.	N.A.	N.A.	N.A.	N.A.	N.A.	N.A.	N.A.	N.A.	N.A.	N.A.	N.A.	N.A.	N.A.	N.A.
D7	3099	Mountain Desert Steppe A	4	36.2358N 80.3106E	Astragalus tibetanus	6	Bacillus	MT634434	N.A.	N.A.	N.A.	N.A.	N.A.	N.A.	N.A.	N.A.	N.A.	N.A.	N.A.	N.A.	N.A.	N.A.	N.A.	N.A.	N.A.	N.A.	N.A.	N.A.	N.A.	N.A.	N.A.	N.A.	N.A.	N.A.	N.A.	N.A.	N.A.	N.A.	N.A.	N.A.	N.A.	N.A.	N.A.	N.A.	N.A.	N.A.	N.A.	N.A.	N.A.
D8	3099	Mountain Desert Steppe A	4	36.2358N 80.3106E	Astragalus tibetanus	6	Pseudarthrobacter	MT634435	N.A.	N.A.	N.A.	N.A.	N.A.	N.A.	N.A.	N.A.	N.A.	N.A.	N.A.	N.A.	N.A.	N.A.	N.A.	N.A.	N.A.	N.A.	N.A.	N.A.	N.A.	N.A.	N.A.	N.A.	N.A.	N.A.	N.A.	N.A.	N.A.	N.A.	N.A.	N.A.	N.A.	N.A.	N.A.	N.A.	N.A.	N.A.	N.A.	N.A.	N.A.
D9	3099	Mountain Desert Steppe A	4	36.2358N 80.3106E	Astragalus tibetanus	6	Staphylococcus	MT634436	N.A.	N.A.	N.A.	N.A.	N.A.	N.A.	N.A.	N.A.	N.A.	N.A.	N.A.	N.A.	N.A.	N.A.	N.A.	N.A.	N.A.	N.A.	N.A.	N.A.	N.A.	N.A.	N.A.	N.A.	N.A.	N.A.	N.A.	N.A.	N.A.	N.A.	N.A.	N.A.	N.A.	N.A.	N.A.	N.A.	N.A.	N.A.	N.A.	N.A.	N.A.
D11	3099	Mountain Desert Steppe A	4	36.2358N 80.3106E	Astragalus tibetanus	7	Bacillus	MT634427	N.A.	N.A.	N.A.	N.A.	N.A.	N.A.	N.A.	N.A.	N.A.	N.A.	N.A.	N.A.	N.A.	N.A.	N.A.	N.A.	N.A.	N.A.	N.A.	N.A.	N.A.	N.A.	N.A.	N.A.	N.A.	N.A.	N.A.	N.A.	N.A.	N.A.	N.A.	N.A.	N.A.	N.A.	N.A.	N.A.	N.A.	N.A.	N.A.	N.A.	N.A.
D13	3099	Mountain Desert Steppe A	4	36.2358N 80.3106E	Astragalus tibetanus	7	Chitinophaga	MT634428	N.A.	N.A.	N.A.	N.A.	N.A.	N.A.	N.A.	N.A.	N.A.	N.A.	N.A.	N.A.	N.A.	N.A.	N.A.	N.A.	N.A.	N.A.	N.A.	N.A.	N.A.	N.A.	N.A.	N.A.	N.A.	N.A.	N.A.	N.A.	N.A.	N.A.	N.A.	N.A.	N.A.	N.A.	N.A.	N.A.	N.A.	N.A.	N.A.	N.A.	N.A.
D15	3099	Mountain Desert Steppe A	4	36.2358N 80.3106E	Astragalus tibetanus	7	Bacillus	MT634429	N.A.	N.A.	N.A.	N.A.	N.A.	N.A.	N.A.	N.A.	N.A.	N.A.	N.A.	N.A.	N.A.	N.A.	N.A.	N.A.	N.A.	N.A.	N.A.	N.A.	N.A.	N.A.	N.A.	N.A.	N.A.	N.A.	N.A.	N.A.	N.A.	N.A.	N.A.	N.A.	N.A.	N.A.	N.A.	N.A.	N.A.	N.A.	N.A.	N.A.	N.A.
D16	3099	Mountain Desert Steppe A	4	36.2358N 80.3106E	Astragalus tibetanus	7	Bacillus	MT634430	N.A.	N.A.	N.A.	N.A.	N.A.	N.A.	N.A.	N.A.	N.A.	N.A.	N.A.	N.A.	N.A.	N.A.	N.A.	N.A.	N.A.	N.A.	N.A.	N.A.	N.A.	N.A.	N.A.	N.A.	N.A.	N.A.	N.A.	N.A.	N.A.	N.A.	N.A.	N.A.	N.A.	N.A.	N.A.	N.A.	N.A.	N.A.	N.A.	N.A.	N.A.
E1	3258	Mountain Desert Steppe A	5	36.2034N 80.2630E	Astragalus tibetanus	8	Bacillus	MT634437	N.A.	N.A.	N.A.	N.A.	N.A.	N.A.	N.A.	N.A.	N.A.	N.A.	N.A.	N.A.	N.A.	N.A.	N.A.	N.A.	N.A.	N.A.	N.A.	N.A.	N.A.	N.A.	N.A.	N.A.	N.A.	N.A.	N.A.	N.A.	N.A.	N.A.	N.A.	N.A.	N.A.	N.A.	N.A.	N.A.	N.A.	N.A.	N.A.	N.A.	N.A.
E2	3258	Mountain Desert Steppe A	5	36.2034N 80.2630E	Astragalus tibetanus	8	Bacillus	MT634438	N.A.	N.A.	N.A.	N.A.	N.A.	N.A.	N.A.	N.A.	N.A.	N.A.	N.A.	N.A.	N.A.	N.A.	N.A.	N.A.	N.A.	N.A.	N.A.	N.A.	N.A.	N.A.	N.A.	N.A.	N.A.	N.A.	N.A.	N.A.	N.A.	N.A.	N.A.	N.A.	N.A.	N.A.	N.A.	N.A.	N.A.	N.A.	N.A.	N.A.	N.A.
E3	3258	Mountain Desert Steppe A	5	36.2034N 80.2630E	Astragalus tibetanus	8	Bacillus	MT634439	N.A.	N.A.	N.A.	N.A.	N.A.	N.A.	N.A.	N.A.	N.A.	N.A.	N.A.	N.A.	N.A.	N.A.	N.A.	N.A.	N.A.	N.A.	N.A.	N.A.	N.A.	N.A.	N.A.	N.A.	N.A.	N.A.	N.A.	N.A.	N.A.	N.A.	N.A.	N.A.	N.A.	N.A.	N.A.	N.A.	N.A.	N.A.	N.A.	N.A.	N.A.
E4	3258	Mountain Desert Steppe A	5	36.2034N 80.2630E	Astragalus tibetanus	8	Bacillus	MT634440	N.A.	N.A.	N.A.	N.A.	N.A.	N.A.	N.A.	N.A.	N.A.	N.A.	N.A.	N.A.	N.A.	N.A.	N.A.	N.A.	N.A.	N.A.	N.A.	N.A.	N.A.	N.A.	N.A.	N.A.	N.A.	N.A.	N.A.	N.A.	N.A.	N.A.	N.A.	N.A.	N.A.	N.A.	N.A.	N.A.	N.A.	N.A.	N.A.	N.A.	N.A.
E5	3258	Mountain Desert Steppe A	5	36.2034N 80.2630E	Astragalus tibetanus	8	Bacillus	MT634441	N.A.	N.A.	N.A.	N.A.	N.A.	N.A.	N.A.	N.A.	N.A.	N.A.	N.A.	N.A.	N.A.	N.A.	N.A.	N.A.	N.A.	N.A.	N.A.	N.A.	N.A.	N.A.	N.A.	N.A.	N.A.	N.A.	N.A.	N.A.	N.A.	N.A.	N.A.	N.A.	N.A.	N.A.	N.A.	N.A.	N.A.	N.A.	N.A.	N.A.	N.A.
E6	3258	Mountain Desert Steppe A	5	36.2034N 80.2630E	Astragalus tibetanus	8	N.A.	N.A.	Sphingomonas	MW306702	Yes	Yes	Yes	No	No	No	Yes	Yes	Yes	Yes	Yes	Yes	Yes	Yes	Yes	Yes	Yes	Yes	Yes	Yes	Yes	No	Yes	No	No	Yes	Yes	Yes	No	No	No	Yes	Yes	Yes	No	No	No	No	No
E7	3258	Mountain Desert Steppe A	5	36.2034N 80.2630E	Astragalus tibetanus	9	Bosea	MT634442	Bosea	MW306703	Yes	Yes	Yes	No	No	No	No	Yes	Yes	No	No	Yes	No	Yes	Yes	No	Yes	Yes	No	Yes	Yes	No	No	Yes	Yes	Yes	Yes	Yes	No	No	Yes	Yes	Yes	Yes	Yes	Yes	Yes	Yes	No
E8	3258	Mountain Desert Steppe A	5	36.2034N 80.2630E	Astragalus tibetanus	9	Cohnella	MT634443	N.A.	N.A.	N.A.	N.A.	N.A.	N.A.	N.A.	N.A.	N.A.	N.A.	N.A.	N.A.	N.A.	N.A.	N.A.	N.A.	N.A.	N.A.	N.A.	N.A.	N.A.	N.A.	N.A.	N.A.	N.A.	N.A.	N.A.	N.A.	N.A.	N.A.	N.A.	N.A.	N.A.	N.A.	N.A.	N.A.	N.A.	N.A.	N.A.	N.A.	N.A.
F1	3383	Mountain Typical Grassland	6	36.1766N 80.2449E	Astragalus tibetanus	10	Phyllobacterium	MT634444	N.A.	N.A.	N.A.	Yes	Yes	No	No	No	Yes	Yes	Yes	Yes	Yes	Yes	Yes	Yes	Yes	Yes	Yes	Yes	Yes	Yes	Yes	No	No	Yes	No	Yes	Yes	Yes	No	No	No	Yes	Yes	Yes	Yes	Yes	Yes	Yes	No
F2	3383	Mountain Typical Grassland	6	36.1766N 80.2449E	Astragalus tibetanus	10	Phyllobacterium	MT634450	N.A.	N.A.	N.A.	No	Yes	No	No	No	Yes	Yes	Yes	Yes	Yes	Yes	No	Yes	Yes	Yes	Yes	Yes	Yes	Yes	Yes	No	No	Yes	No	Yes	Yes	Yes	No	No	Yes	Yes	Yes	Yes	Yes	Yes	No	No	No
F3	3383	Mountain Typical Grassland	6	36.1766N 80.2449E	Astragalus tibetanus	11	Brevibacillus	MT634451	N.A.	N.A.	N.A.	N.A.	N.A.	N.A.	N.A.	N.A.	N.A.	N.A.	N.A.	N.A.	N.A.	N.A.	N.A.	N.A.	N.A.	N.A.	N.A.	N.A.	N.A.	N.A.	N.A.	N.A.	N.A.	N.A.	N.A.	N.A.	N.A.	N.A.	N.A.	N.A.	N.A.	N.A.	N.A.	N.A.	N.A.	N.A.	N.A.	N.A.	N.A.
F4	3383	Mountain Typical Grassland	6	36.1766N 80.2449E	Astragalus tibetanus	11	Bacillus	MT634452	N.A.	N.A.	N.A.	N.A.	N.A.	N.A.	N.A.	N.A.	N.A.	N.A.	N.A.	N.A.	N.A.	N.A.	N.A.	N.A.	N.A.	N.A.	N.A.	N.A.	N.A.	N.A.	N.A.	N.A.	N.A.	N.A.	N.A.	N.A.	N.A.	N.A.	N.A.	N.A.	N.A.	N.A.	N.A.	N.A.	N.A.	N.A.	N.A.	N.A.	N.A.
F6	3383	Mountain Typical Grassland	6	36.1766N 80.2449E	Astragalus tibetanus	11	Planococcus	MT634453	N.A.	N.A.	N.A.	N.A.	N.A.	N.A.	N.A.	N.A.	N.A.	N.A.	N.A.	N.A.	N.A.	N.A.	N.A.	N.A.	N.A.	N.A.	N.A.	N.A.	N.A.	N.A.	N.A.	N.A.	N.A.	N.A.	N.A.	N.A.	N.A.	N.A.	N.A.	N.A.	N.A.	N.A.	N.A.	N.A.	N.A.	N.A.	N.A.	N.A.	N.A.
F7	3383	Mountain Typical Grassland	6	36.1766N 80.2449E	Astragalus tibetanus	11	Erwinia	MT634454	N.A.	N.A.	N.A.	N.A.	N.A.	N.A.	N.A.	N.A.	N.A.	N.A.	N.A.	N.A.	N.A.	N.A.	N.A.	N.A.	N.A.	N.A.	N.A.	N.A.	N.A.	N.A.	N.A.	N.A.	N.A.	N.A.	N.A.	N.A.	N.A.	N.A.	N.A.	N.A.	N.A.	N.A.	N.A.	N.A.	N.A.	N.A.	N.A.	N.A.	N.A.
F10	3383	Mountain Typical Grassland	6	36.1766N 80.2449E	Astragalus tibetanus	12	Erwinia	MT634445	N.A.	N.A.	N.A.	N.A.	N.A.	N.A.	N.A.	N.A.	N.A.	N.A.	N.A.	N.A.	N.A.	N.A.	N.A.	N.A.	N.A.	N.A.	N.A.	N.A.	N.A.	N.A.	N.A.	N.A.	N.A.	N.A.	N.A.	N.A.	N.A.	N.A.	N.A.	N.A.	N.A.	N.A.	N.A.	N.A.	N.A.	N.A.	N.A.	N.A.	N.A.
F11	3383	Mountain Typical Grassland	6	36.1766N 80.2449E	Astragalus tibetanus	12	Acinetobacter	MT634446	N.A.	N.A.	N.A.	N.A.	N.A.	N.A.	N.A.	N.A.	N.A.	N.A.	N.A.	N.A.	N.A.	N.A.	N.A.	N.A.	N.A.	N.A.	N.A.	N.A.	N.A.	N.A.	N.A.	N.A.	N.A.	N.A.	N.A.	N.A.	N.A.	N.A.	N.A.	N.A.	N.A.	N.A.	N.A.	N.A.	N.A.	N.A.	N.A.	N.A.	N.A.
F8	3383	Mountain Typical Grassland	6	36.1766N 80.2449E	Astragalus tibetanus	12	Lelliottia	MT634455	N.A.	N.A.	N.A.	N.A.	N.A.	N.A.	N.A.	N.A.	N.A.	N.A.	N.A.	N.A.	N.A.	N.A.	N.A.	N.A.	N.A.	N.A.	N.A.	N.A.	N.A.	N.A.	N.A.	N.A.	N.A.	N.A.	N.A.	N.A.	N.A.	N.A.	N.A.	N.A.	N.A.	N.A.	N.A.	N.A.	N.A.	N.A.	N.A.	N.A.	N.A.
F9	3383	Mountain Typical Grassland	6	36.1766N 80.2449E	Astragalus tibetanus	12	Bacillus	MT634456	N.A.	N.A.	N.A.	N.A.	N.A.	N.A.	N.A.	N.A.	N.A.	N.A.	N.A.	N.A.	N.A.	N.A.	N.A.	N.A.	N.A.	N.A.	N.A.	N.A.	N.A.	N.A.	N.A.	N.A.	N.A.	N.A.	N.A.	N.A.	N.A.	N.A.	N.A.	N.A.	N.A.	N.A.	N.A.	N.A.	N.A.	N.A.	N.A.	N.A.	N.A.
F12	3383	Mountain Typical Grassland	6	36.1766N 80.2449E	Astragalus tibetanus	13	Bacillus	MT634447	N.A.	N.A.	N.A.	N.A.	N.A.	N.A.	N.A.	N.A.	N.A.	N.A.	N.A.	N.A.	N.A.	N.A.	N.A.	N.A.	N.A.	N.A.	N.A.	N.A.	N.A.	N.A.	N.A.	N.A.	N.A.	N.A.	N.A.	N.A.	N.A.	N.A.	N.A.	N.A.	N.A.	N.A.	N.A.	N.A.	N.A.	N.A.	N.A.	N.A.	N.A.
F13	3383	Mountain Typical Grassland	6	36.1766N 80.2449E	Astragalus tibetanus	13	Bacillus	MT634448	N.A.	N.A.	N.A.	N.A.	N.A.	N.A.	N.A.	N.A.	N.A.	N.A.	N.A.	N.A.	N.A.	N.A.	N.A.	N.A.	N.A.	N.A.	N.A.	N.A.	N.A.	N.A.	N.A.	N.A.	N.A.	N.A.	N.A.	N.A.	N.A.	N.A.	N.A.	N.A.	N.A.	N.A.	N.A.	N.A.	N.A.	N.A.	N.A.	N.A.	N.A.
F15	3383	Mountain Typical Grassland	6	36.1766N 80.2449E	Astragalus tibetanus	13	Microvirga	MT634449	Microvirga	MW306704	Yes	Yes	Yes	No	No	No	Yes	Yes	Yes	Yes	Yes	Yes	Yes	Yes	Yes	Yes	Yes	Yes	Yes	Yes	Yes	No	No	Yes	No	Yes	No	No	No	No	No	Yes	Yes	Yes	No	No	No	No	No
G1	3529	Mountain Typical Grassland	7	36.1634N 80.2531E	Astragalus tibetanus	14	Bacillus	MT634457	N.A.	N.A.	N.A.	N.A.	N.A.	N.A.	N.A.	N.A.	N.A.	N.A.	N.A.	N.A.	N.A.	N.A.	N.A.	N.A.	N.A.	N.A.	N.A.	N.A.	N.A.	N.A.	N.A.	N.A.	N.A.	N.A.	N.A.	N.A.	N.A.	N.A.	N.A.	N.A.	N.A.	N.A.	N.A.	N.A.	N.A.	N.A.	N.A.	N.A.	N.A.
G2	3529	Mountain Typical Grassland	7	36.1634N 80.2531E	Astragalus tibetanus	14	Bacillus	MT634458	N.A.	N.A.	N.A.	N.A.	N.A.	N.A.	N.A.	N.A.	N.A.	N.A.	N.A.	N.A.	N.A.	N.A.	N.A.	N.A.	N.A.	N.A.	N.A.	N.A.	N.A.	N.A.	N.A.	N.A.	N.A.	N.A.	N.A.	N.A.	N.A.	N.A.	N.A.	N.A.	N.A.	N.A.	N.A.	N.A.	N.A.	N.A.	N.A.	N.A.	N.A.
G3	3529	Mountain Typical Grassland	7	36.1634N 80.2531E	Astragalus tibetanus	14	Bacillus	MT634459	N.A.	N.A.	N.A.	N.A.	N.A.	N.A.	N.A.	N.A.	N.A.	N.A.	N.A.	N.A.	N.A.	N.A.	N.A.	N.A.	N.A.	N.A.	N.A.	N.A.	N.A.	N.A.	N.A.	N.A.	N.A.	N.A.	N.A.	N.A.	N.A.	N.A.	N.A.	N.A.	N.A.	N.A.	N.A.	N.A.	N.A.	N.A.	N.A.	N.A.	N.A.
G4	3529	Mountain Typical Grassland	7	36.1634N 80.2531E	Astragalus tibetanus	14	Bacillus	MT634460	N.A.	N.A.	N.A.	N.A.	N.A.	N.A.	N.A.	N.A.	N.A.	N.A.	N.A.	N.A.	N.A.	N.A.	N.A.	N.A.	N.A.	N.A.	N.A.	N.A.	N.A.	N.A.	N.A.	N.A.	N.A.	N.A.	N.A.	N.A.	N.A.	N.A.	N.A.	N.A.	N.A.	N.A.	N.A.	N.A.	N.A.	N.A.	N.A.	N.A.	N.A.
G5	3529	Mountain Typical Grassland	7	36.1634N 80.2531E	Astragalus tibetanus	14	Bacillus	MT634461	N.A.	N.A.	N.A.	N.A.	N.A.	N.A.	N.A.	N.A.	N.A.	N.A.	N.A.	N.A.	N.A.	N.A.	N.A.	N.A.	N.A.	N.A.	N.A.	N.A.	N.A.	N.A.	N.A.	N.A.	N.A.	N.A.	N.A.	N.A.	N.A.	N.A.	N.A.	N.A.	N.A.	N.A.	N.A.	N.A.	N.A.	N.A.	N.A.	N.A.	N.A.
H1	3534	Mountain Typical Grassland	8	36.1633N 80.2533E	Astragalus tibetanus	15	Bacillus	MT634462	N.A.	N.A.	N.A.	N.A.	N.A.	N.A.	N.A.	N.A.	N.A.	N.A.	N.A.	N.A.	N.A.	N.A.	N.A.	N.A.	N.A.	N.A.	N.A.	N.A.	N.A.	N.A.	N.A.	N.A.	N.A.	N.A.	N.A.	N.A.	N.A.	N.A.	N.A.	N.A.	N.A.	N.A.	N.A.	N.A.	N.A.	N.A.	N.A.	N.A.	N.A.
H2	3534	Mountain Typical Grassland	8	36.1633N 80.2533E	Astragalus tibetanus	15	Bacillus	MT634463	N.A.	N.A.	N.A.	N.A.	N.A.	N.A.	N.A.	N.A.	N.A.	N.A.	N.A.	N.A.	N.A.	N.A.	N.A.	N.A.	N.A.	N.A.	N.A.	N.A.	N.A.	N.A.	N.A.	N.A.	N.A.	N.A.	N.A.	N.A.	N.A.	N.A.	N.A.	N.A.	N.A.	N.A.	N.A.	N.A.	N.A.	N.A.	N.A.	N.A.	N.A.
H3	3534	Mountain Typical Grassland	8	36.1633N 80.2533E	Astragalus tibetanus	15	Bacillus	MT634464	N.A.	N.A.	N.A.	N.A.	N.A.	N.A.	N.A.	N.A.	N.A.	N.A.	N.A.	N.A.	N.A.	N.A.	N.A.	N.A.	N.A.	N.A.	N.A.	N.A.	N.A.	N.A.	N.A.	N.A.	N.A.	N.A.	N.A.	N.A.	N.A.	N.A.	N.A.	N.A.	N.A.	N.A.	N.A.	N.A.	N.A.	N.A.	N.A.	N.A.	N.A.
H5	3534	Mountain Typical Grassland	8	36.1633N 80.2533E	Astragalus tibetanus	15	Bacillus	MT634465	N.A.	N.A.	N.A.	N.A.	N.A.	N.A.	N.A.	N.A.	N.A.	N.A.	N.A.	N.A.	N.A.	N.A.	N.A.	N.A.	N.A.	N.A.	N.A.	N.A.	N.A.	N.A.	N.A.	N.A.	N.A.	N.A.	N.A.	N.A.	N.A.	N.A.	N.A.	N.A.	N.A.	N.A.	N.A.	N.A.	N.A.	N.A.	N.A.	N.A.	N.A.
I1	3497	Mountain Typical Grassland	8	36.1633N 80.2533E	Astragalus tibetanus	16	Bacillus	MT634466	N.A.	N.A.	N.A.	N.A.	N.A.	N.A.	N.A.	N.A.	N.A.	N.A.	N.A.	N.A.	N.A.	N.A.	N.A.	N.A.	N.A.	N.A.	N.A.	N.A.	N.A.	N.A.	N.A.	N.A.	N.A.	N.A.	N.A.	N.A.	N.A.	N.A.	N.A.	N.A.	N.A.	N.A.	N.A.	N.A.	N.A.	N.A.	N.A.	N.A.	N.A.
I2	3497	Mountain Typical Grassland	8	36.1633N 80.2533E	Astragalus tibetanus	16	Bacillus	MT634467	N.A.	N.A.	N.A.	N.A.	N.A.	N.A.	N.A.	N.A.	N.A.	N.A.	N.A.	N.A.	N.A.	N.A.	N.A.	N.A.	N.A.	N.A.	N.A.	N.A.	N.A.	N.A.	N.A.	N.A.	N.A.	N.A.	N.A.	N.A.	N.A.	N.A.	N.A.	N.A.	N.A.	N.A.	N.A.	N.A.	N.A.	N.A.	N.A.	N.A.	N.A.
I3	3497	Mountain Typical Grassland	8	36.1633N 80.2533E	Astragalus tibetanus	17	Bacillus	MT634468	N.A.	N.A.	N.A.	N.A.	N.A.	N.A.	N.A.	N.A.	N.A.	N.A.	N.A.	N.A.	N.A.	N.A.	N.A.	N.A.	N.A.	N.A.	N.A.	N.A.	N.A.	N.A.	N.A.	N.A.	N.A.	N.A.	N.A.	N.A.	N.A.	N.A.	N.A.	N.A.	N.A.	N.A.	N.A.	N.A.	N.A.	N.A.	N.A.	N.A.	N.A.
I4	3497	Mountain Typical Grassland	8	36.1633N 80.2533E	Astragalus tibetanus	17	Bacillus	MT634469	N.A.	N.A.	N.A.	N.A.	N.A.	N.A.	N.A.	N.A.	N.A.	N.A.	N.A.	N.A.	N.A.	N.A.	N.A.	N.A.	N.A.	N.A.	N.A.	N.A.	N.A.	N.A.	N.A.	N.A.	N.A.	N.A.	N.A.	N.A.	N.A.	N.A.	N.A.	N.A.	N.A.	N.A.	N.A.	N.A.	N.A.	N.A.	N.A.	N.A.	N.A.
I5	3497	Mountain Typical Grassland	8	36.1633N 80.2533E	Astragalus tibetanus	17	Pararhizobium	MT634470	Pararhizobium	MW306705	Yes	Yes	Yes	No	No	No	No	Yes	Yes	Yes	Yes	Yes	No	Yes	Yes	Yes	Yes	Yes	Yes	Yes	Yes	No	Yes	Yes	Yes	Yes	Yes	Yes	Yes	Yes	Yes	Yes	Yes	Yes	No	No	No	No	No
I6	3497	Mountain Typical Grassland	8	36.1633N 80.2533E	Astragalus tibetanus	17	Pseudoxanthomonas	MT634471	N.A.	N.A.	N.A.	N.A.	N.A.	N.A.	N.A.	N.A.	N.A.	N.A.	N.A.	N.A.	N.A.	N.A.	N.A.	N.A.	N.A.	N.A.	N.A.	N.A.	N.A.	N.A.	N.A.	N.A.	N.A.	N.A.	N.A.	N.A.	N.A.	N.A.	N.A.	N.A.	N.A.	N.A.	N.A.	N.A.	N.A.	N.A.	N.A.	N.A.	N.A.
J1	2528	Desert A	9	36.3522N 80.4677E	Astragalus tibetanus	18	Bacillus	MT634472	N.A.	N.A.	N.A.	N.A.	N.A.	N.A.	N.A.	N.A.	N.A.	N.A.	N.A.	N.A.	N.A.	N.A.	N.A.	N.A.	N.A.	N.A.	N.A.	N.A.	N.A.	N.A.	N.A.	N.A.	N.A.	N.A.	N.A.	N.A.	N.A.	N.A.	N.A.	N.A.	N.A.	N.A.	N.A.	N.A.	N.A.	N.A.	N.A.	N.A.	N.A.
J4	2528	Desert A	9	36.3522N 80.4677E	Astragalus tibetanus	18	Paenibacillus	MT634473	N.A.	N.A.	N.A.	N.A.	N.A.	N.A.	N.A.	N.A.	N.A.	N.A.	N.A.	N.A.	N.A.	N.A.	N.A.	N.A.	N.A.	N.A.	N.A.	N.A.	N.A.	N.A.	N.A.	N.A.	N.A.	N.A.	N.A.	N.A.	N.A.	N.A.	N.A.	N.A.	N.A.	N.A.	N.A.	N.A.	N.A.	N.A.	N.A.	N.A.	N.A.
K1	2654	Desert A	10	36.2830N 80.4143E	Astragalus tibetanus	19	Bacillus	MT634474	N.A.	N.A.	N.A.	N.A.	N.A.	N.A.	N.A.	N.A.	N.A.	N.A.	N.A.	N.A.	N.A.	N.A.	N.A.	N.A.	N.A.	N.A.	N.A.	N.A.	N.A.	N.A.	N.A.	N.A.	N.A.	N.A.	N.A.	N.A.	N.A.	N.A.	N.A.	N.A.	N.A.	N.A.	N.A.	N.A.	N.A.	N.A.	N.A.	N.A.	N.A.
K2	2654	Desert A	10	36.2830N 80.4143E	Astragalus tibetanus	19	Bacillus	MT634485	N.A.	N.A.	N.A.	N.A.	N.A.	N.A.	N.A.	N.A.	N.A.	N.A.	N.A.	N.A.	N.A.	N.A.	N.A.	N.A.	N.A.	N.A.	N.A.	N.A.	N.A.	N.A.	N.A.	N.A.	N.A.	N.A.	N.A.	N.A.	N.A.	N.A.	N.A.	N.A.	N.A.	N.A.	N.A.	N.A.	N.A.	N.A.	N.A.	N.A.	N.A.
K3	2654	Desert A	10	36.2830N 80.4143E	Astragalus tibetanus	19	Bacillus	MT634495	N.A.	N.A.	N.A.	N.A.	N.A.	N.A.	N.A.	N.A.	N.A.	N.A.	N.A.	N.A.	N.A.	N.A.	N.A.	N.A.	N.A.	N.A.	N.A.	N.A.	N.A.	N.A.	N.A.	N.A.	N.A.	N.A.	N.A.	N.A.	N.A.	N.A.	N.A.	N.A.	N.A.	N.A.	N.A.	N.A.	N.A.	N.A.	N.A.	N.A.	N.A.
K4	2654	Desert A	10	36.2830N 80.4143E	Astragalus tibetanus	19	Ensifer	MT634503	Ensifer	MW306706	Yes	Yes	Yes	No	No	No	No	Yes	No	No	No	No	No	Yes	Yes	No	Yes	No	No	No	Yes	No	No	Yes	Yes	Yes	Yes	Yes	No	No	Yes	Yes	Yes	Yes	Yes	No	No	No	No
K5	2654	Desert A	10	36.2830N 80.4143E	Astragalus tibetanus	19	Bacillus	MT634504	N.A.	N.A.	N.A.	N.A.	N.A.	N.A.	N.A.	N.A.	N.A.	N.A.	N.A.	N.A.	N.A.	N.A.	N.A.	N.A.	N.A.	N.A.	N.A.	N.A.	N.A.	N.A.	N.A.	N.A.	N.A.	N.A.	N.A.	N.A.	N.A.	N.A.	N.A.	N.A.	N.A.	N.A.	N.A.	N.A.	N.A.	N.A.	N.A.	N.A.	N.A.
K6	2654	Desert A	10	36.2830N 80.4143E	Astragalus tibetanus	19	Paenibacillus	MT634505	N.A.	N.A.	N.A.	N.A.	N.A.	N.A.	N.A.	N.A.	N.A.	N.A.	N.A.	N.A.	N.A.	N.A.	N.A.	N.A.	N.A.	N.A.	N.A.	N.A.	N.A.	N.A.	N.A.	N.A.	N.A.	N.A.	N.A.	N.A.	N.A.	N.A.	N.A.	N.A.	N.A.	N.A.	N.A.	N.A.	N.A.	N.A.	N.A.	N.A.	N.A.
K10	2654	Desert A	10	36.2830N 80.4143E	Astragalus tibetanus	20	Bacillus	MT634475	N.A.	N.A.	N.A.	N.A.	N.A.	N.A.	N.A.	N.A.	N.A.	N.A.	N.A.	N.A.	N.A.	N.A.	N.A.	N.A.	N.A.	N.A.	N.A.	N.A.	N.A.	N.A.	N.A.	N.A.	N.A.	N.A.	N.A.	N.A.	N.A.	N.A.	N.A.	N.A.	N.A.	N.A.	N.A.	N.A.	N.A.	N.A.	N.A.	N.A.	N.A.
K11	2654	Desert A	10	36.2830N 80.4143E	Astragalus tibetanus	20	Ewingella	MT634476	N.A.	N.A.	N.A.	N.A.	N.A.	N.A.	N.A.	N.A.	N.A.	N.A.	N.A.	N.A.	N.A.	N.A.	N.A.	N.A.	N.A.	N.A.	N.A.	N.A.	N.A.	N.A.	N.A.	N.A.	N.A.	N.A.	N.A.	N.A.	N.A.	N.A.	N.A.	N.A.	N.A.	N.A.	N.A.	N.A.	N.A.	N.A.	N.A.	N.A.	N.A.
K12	2654	Desert A	10	36.2830N 80.4143E	Astragalus tibetanus	20	Ewingella	MT634477	N.A.	N.A.	N.A.	N.A.	N.A.	N.A.	N.A.	N.A.	N.A.	N.A.	N.A.	N.A.	N.A.	N.A.	N.A.	N.A.	N.A.	N.A.	N.A.	N.A.	N.A.	N.A.	N.A.	N.A.	N.A.	N.A.	N.A.	N.A.	N.A.	N.A.	N.A.	N.A.	N.A.	N.A.	N.A.	N.A.	N.A.	N.A.	N.A.	N.A.	N.A.
K13	2654	Desert A	10	36.2830N 80.4143E	Astragalus tibetanus	20	Bacillus	MT634478	N.A.	N.A.	N.A.	N.A.	N.A.	N.A.	N.A.	N.A.	N.A.	N.A.	N.A.	N.A.	N.A.	N.A.	N.A.	N.A.	N.A.	N.A.	N.A.	N.A.	N.A.	N.A.	N.A.	N.A.	N.A.	N.A.	N.A.	N.A.	N.A.	N.A.	N.A.	N.A.	N.A.	N.A.	N.A.	N.A.	N.A.	N.A.	N.A.	N.A.	N.A.
K14	2654	Desert A	10	36.2830N 80.4143E	Astragalus tibetanus	20	Bacillus	MT634479	N.A.	N.A.	N.A.	N.A.	N.A.	N.A.	N.A.	N.A.	N.A.	N.A.	N.A.	N.A.	N.A.	N.A.	N.A.	N.A.	N.A.	N.A.	N.A.	N.A.	N.A.	N.A.	N.A.	N.A.	N.A.	N.A.	N.A.	N.A.	N.A.	N.A.	N.A.	N.A.	N.A.	N.A.	N.A.	N.A.	N.A.	N.A.	N.A.	N.A.	N.A.
K15	2654	Desert A	10	36.2830N 80.4143E	Astragalus tibetanus	20	Ensifer	MT634480	Ensifer	MW306707	Yes	Yes	Yes	No	No	No	No	Yes	Yes	No	No	No	Yes	Yes	Yes	Yes	Yes	Yes	Yes	Yes	Yes	No	No	No	Yes	Yes	Yes	Yes	Yes	No	Yes	Yes	Yes	Yes	No	No	No	No	No
K16	2654	Desert A	10	36.2830N 80.4143E	Astragalus tibetanus	20	Ensifer	MT634481	Ensifer	MW306708	Yes	No	Yes	No	No	No	No	No	Yes	No	Yes	Yes	Yes	Yes	Yes	Yes	Yes	Yes	Yes	Yes	Yes	No	Yes	No	No	Yes	Yes	Yes	Yes	No	No	Yes	Yes	Yes	No	No	No	No	No
K17	2654	Desert A	10	36.2830N 80.4143E	Astragalus tibetanus	20	Bacillus	MT634482	N.A.	N.A.	N.A.	N.A.	N.A.	N.A.	N.A.	N.A.	N.A.	N.A.	N.A.	N.A.	N.A.	N.A.	N.A.	N.A.	N.A.	N.A.	N.A.	N.A.	N.A.	N.A.	N.A.	N.A.	N.A.	N.A.	N.A.	N.A.	N.A.	N.A.	N.A.	N.A.	N.A.	N.A.	N.A.	N.A.	N.A.	N.A.	N.A.	N.A.	N.A.
K18	2654	Desert A	10	36.2830N 80.4143E	Astragalus tibetanus	20	Bacillus	MT634483	N.A.	N.A.	N.A.	N.A.	N.A.	N.A.	N.A.	N.A.	N.A.	N.A.	N.A.	N.A.	N.A.	N.A.	N.A.	N.A.	N.A.	N.A.	N.A.	N.A.	N.A.	N.A.	N.A.	N.A.	N.A.	N.A.	N.A.	N.A.	N.A.	N.A.	N.A.	N.A.	N.A.	N.A.	N.A.	N.A.	N.A.	N.A.	N.A.	N.A.	N.A.
K19	2654	Desert A	10	36.2830N 80.4143E	Astragalus tibetanus	20	Bacillus	MT634484	N.A.	N.A.	N.A.	N.A.	N.A.	N.A.	N.A.	N.A.	N.A.	N.A.	N.A.	N.A.	N.A.	N.A.	N.A.	N.A.	N.A.	N.A.	N.A.	N.A.	N.A.	N.A.	N.A.	N.A.	N.A.	N.A.	N.A.	N.A.	N.A.	N.A.	N.A.	N.A.	N.A.	N.A.	N.A.	N.A.	N.A.	N.A.	N.A.	N.A.	N.A.
K7	2654	Desert A	10	36.2830N 80.4143E	Astragalus tibetanus	20	Stenotrophomonas	MT634506	N.A.	N.A.	N.A.	N.A.	N.A.	N.A.	N.A.	N.A.	N.A.	N.A.	N.A.	N.A.	N.A.	N.A.	N.A.	N.A.	N.A.	N.A.	N.A.	N.A.	N.A.	N.A.	N.A.	N.A.	N.A.	N.A.	N.A.	N.A.	N.A.	N.A.	N.A.	N.A.	N.A.	N.A.	N.A.	N.A.	N.A.	N.A.	N.A.	N.A.	N.A.
K8	2654	Desert A	10	36.2830N 80.4143E	Astragalus tibetanus	20	Bacillus	MT634507	N.A.	N.A.	N.A.	N.A.	N.A.	N.A.	N.A.	N.A.	N.A.	N.A.	N.A.	N.A.	N.A.	N.A.	N.A.	N.A.	N.A.	N.A.	N.A.	N.A.	N.A.	N.A.	N.A.	N.A.	N.A.	N.A.	N.A.	N.A.	N.A.	N.A.	N.A.	N.A.	N.A.	N.A.	N.A.	N.A.	N.A.	N.A.	N.A.	N.A.	N.A.
K9	2654	Desert A	10	36.2830N 80.4143E	Astragalus tibetanus	20	Bacillus	MT634508	N.A.	N.A.	N.A.	N.A.	N.A.	N.A.	N.A.	N.A.	N.A.	N.A.	N.A.	N.A.	N.A.	N.A.	N.A.	N.A.	N.A.	N.A.	N.A.	N.A.	N.A.	N.A.	N.A.	N.A.	N.A.	N.A.	N.A.	N.A.	N.A.	N.A.	N.A.	N.A.	N.A.	N.A.	N.A.	N.A.	N.A.	N.A.	N.A.	N.A.	N.A.
K20	2654	Desert A	10	36.2830N 80.4143E	Astragalus tibetanus	21	Acinetobacter	MT634486	N.A.	N.A.	N.A.	N.A.	N.A.	N.A.	N.A.	N.A.	N.A.	N.A.	N.A.	N.A.	N.A.	N.A.	N.A.	N.A.	N.A.	N.A.	N.A.	N.A.	N.A.	N.A.	N.A.	N.A.	N.A.	N.A.	N.A.	N.A.	N.A.	N.A.	N.A.	N.A.	N.A.	N.A.	N.A.	N.A.	N.A.	N.A.	N.A.	N.A.	N.A.
K21	2654	Desert A	10	36.2830N 80.4143E	Astragalus tibetanus	21	Bacillus	MT634487	N.A.	N.A.	N.A.	N.A.	N.A.	N.A.	N.A.	N.A.	N.A.	N.A.	N.A.	N.A.	N.A.	N.A.	N.A.	N.A.	N.A.	N.A.	N.A.	N.A.	N.A.	N.A.	N.A.	N.A.	N.A.	N.A.	N.A.	N.A.	N.A.	N.A.	N.A.	N.A.	N.A.	N.A.	N.A.	N.A.	N.A.	N.A.	N.A.	N.A.	N.A.
K22	2654	Desert A	10	36.2830N 80.4143E	Astragalus tibetanus	21	Bacillus	MT634488	N.A.	N.A.	N.A.	N.A.	N.A.	N.A.	N.A.	N.A.	N.A.	N.A.	N.A.	N.A.	N.A.	N.A.	N.A.	N.A.	N.A.	N.A.	N.A.	N.A.	N.A.	N.A.	N.A.	N.A.	N.A.	N.A.	N.A.	N.A.	N.A.	N.A.	N.A.	N.A.	N.A.	N.A.	N.A.	N.A.	N.A.	N.A.	N.A.	N.A.	N.A.
K23	2654	Desert A	10	36.2830N 80.4143E	Astragalus tibetanus	21	Bacillus	MT634489	N.A.	N.A.	N.A.	N.A.	N.A.	N.A.	N.A.	N.A.	N.A.	N.A.	N.A.	N.A.	N.A.	N.A.	N.A.	N.A.	N.A.	N.A.	N.A.	N.A.	N.A.	N.A.	N.A.	N.A.	N.A.	N.A.	N.A.	N.A.	N.A.	N.A.	N.A.	N.A.	N.A.	N.A.	N.A.	N.A.	N.A.	N.A.	N.A.	N.A.	N.A.
K24	2654	Desert A	10	36.2830N 80.4143E	Astragalus tibetanus	21	Bacillus	MT634490	N.A.	N.A.	N.A.	N.A.	N.A.	N.A.	N.A.	N.A.	N.A.	N.A.	N.A.	N.A.	N.A.	N.A.	N.A.	N.A.	N.A.	N.A.	N.A.	N.A.	N.A.	N.A.	N.A.	N.A.	N.A.	N.A.	N.A.	N.A.	N.A.	N.A.	N.A.	N.A.	N.A.	N.A.	N.A.	N.A.	N.A.	N.A.	N.A.	N.A.	N.A.
K25	2654	Desert A	10	36.2830N 80.4143E	Astragalus tibetanus	21	Bacillus	MT634491	N.A.	N.A.	N.A.	N.A.	N.A.	N.A.	N.A.	N.A.	N.A.	N.A.	N.A.	N.A.	N.A.	N.A.	N.A.	N.A.	N.A.	N.A.	N.A.	N.A.	N.A.	N.A.	N.A.	N.A.	N.A.	N.A.	N.A.	N.A.	N.A.	N.A.	N.A.	N.A.	N.A.	N.A.	N.A.	N.A.	N.A.	N.A.	N.A.	N.A.	N.A.
K26	2654	Desert A	10	36.2830N 80.4143E	Astragalus tibetanus	21	Bacillus	MT634492	N.A.	N.A.	N.A.	N.A.	N.A.	N.A.	N.A.	N.A.	N.A.	N.A.	N.A.	N.A.	N.A.	N.A.	N.A.	N.A.	N.A.	N.A.	N.A.	N.A.	N.A.	N.A.	N.A.	N.A.	N.A.	N.A.	N.A.	N.A.	N.A.	N.A.	N.A.	N.A.	N.A.	N.A.	N.A.	N.A.	N.A.	N.A.	N.A.	N.A.	N.A.
K27	2654	Desert A	10	36.2830N 80.4143E	Astragalus tibetanus	21	Bacillus	MT634493	N.A.	N.A.	N.A.	N.A.	N.A.	N.A.	N.A.	N.A.	N.A.	N.A.	N.A.	N.A.	N.A.	N.A.	N.A.	N.A.	N.A.	N.A.	N.A.	N.A.	N.A.	N.A.	N.A.	N.A.	N.A.	N.A.	N.A.	N.A.	N.A.	N.A.	N.A.	N.A.	N.A.	N.A.	N.A.	N.A.	N.A.	N.A.	N.A.	N.A.	N.A.
K29	2654	Desert A	10	36.2830N 80.4143E	Astragalus tibetanus	21	Achromobacter	MT634494	N.A.	N.A.	N.A.	N.A.	N.A.	N.A.	N.A.	N.A.	N.A.	N.A.	N.A.	N.A.	N.A.	N.A.	N.A.	N.A.	N.A.	N.A.	N.A.	N.A.	N.A.	N.A.	N.A.	N.A.	N.A.	N.A.	N.A.	N.A.	N.A.	N.A.	N.A.	N.A.	N.A.	N.A.	N.A.	N.A.	N.A.	N.A.	N.A.	N.A.	N.A.
K30	2654	Desert A	10	36.2830N 80.4143E	Astragalus tibetanus	21	Bacillus	MT634496	N.A.	N.A.	N.A.	N.A.	N.A.	N.A.	N.A.	N.A.	N.A.	N.A.	N.A.	N.A.	N.A.	N.A.	N.A.	N.A.	N.A.	N.A.	N.A.	N.A.	N.A.	N.A.	N.A.	N.A.	N.A.	N.A.	N.A.	N.A.	N.A.	N.A.	N.A.	N.A.	N.A.	N.A.	N.A.	N.A.	N.A.	N.A.	N.A.	N.A.	N.A.
K31	2654	Desert A	10	36.2830N 80.4143E	Astragalus tibetanus	21	Bacillus	MT634497	N.A.	N.A.	N.A.	N.A.	N.A.	N.A.	N.A.	N.A.	N.A.	N.A.	N.A.	N.A.	N.A.	N.A.	N.A.	N.A.	N.A.	N.A.	N.A.	N.A.	N.A.	N.A.	N.A.	N.A.	N.A.	N.A.	N.A.	N.A.	N.A.	N.A.	N.A.	N.A.	N.A.	N.A.	N.A.	N.A.	N.A.	N.A.	N.A.	N.A.	N.A.
K33	2654	Desert A	10	36.2830N 80.4143E	Astragalus tibetanus	21	Bacillus	MT634498	N.A.	N.A.	N.A.	N.A.	N.A.	N.A.	N.A.	N.A.	N.A.	N.A.	N.A.	N.A.	N.A.	N.A.	N.A.	N.A.	N.A.	N.A.	N.A.	N.A.	N.A.	N.A.	N.A.	N.A.	N.A.	N.A.	N.A.	N.A.	N.A.	N.A.	N.A.	N.A.	N.A.	N.A.	N.A.	N.A.	N.A.	N.A.	N.A.	N.A.	N.A.
K34	2654	Desert A	10	36.2830N 80.4143E	Astragalus tibetanus	21	Achromobacter	MT634499	N.A.	N.A.	N.A.	N.A.	N.A.	N.A.	N.A.	N.A.	N.A.	N.A.	N.A.	N.A.	N.A.	N.A.	N.A.	N.A.	N.A.	N.A.	N.A.	N.A.	N.A.	N.A.	N.A.	N.A.	N.A.	N.A.	N.A.	N.A.	N.A.	N.A.	N.A.	N.A.	N.A.	N.A.	N.A.	N.A.	N.A.	N.A.	N.A.	N.A.	N.A.
K35	2654	Desert A	10	36.2830N 80.4143E	Astragalus tibetanus	21	Bacillus	MT634500	N.A.	N.A.	N.A.	N.A.	N.A.	N.A.	N.A.	N.A.	N.A.	N.A.	N.A.	N.A.	N.A.	N.A.	N.A.	N.A.	N.A.	N.A.	N.A.	N.A.	N.A.	N.A.	N.A.	N.A.	N.A.	N.A.	N.A.	N.A.	N.A.	N.A.	N.A.	N.A.	N.A.	N.A.	N.A.	N.A.	N.A.	N.A.	N.A.	N.A.	N.A.
K37	2654	Desert A	10	36.2830N 80.4143E	Astragalus tibetanus	21	Achromobacter	MT634501	N.A.	N.A.	N.A.	N.A.	N.A.	N.A.	N.A.	N.A.	N.A.	N.A.	N.A.	N.A.	N.A.	N.A.	N.A.	N.A.	N.A.	N.A.	N.A.	N.A.	N.A.	N.A.	N.A.	N.A.	N.A.	N.A.	N.A.	N.A.	N.A.	N.A.	N.A.	N.A.	N.A.	N.A.	N.A.	N.A.	N.A.	N.A.	N.A.	N.A.	N.A.
K38	2654	Desert A	10	36.2830N 80.4143E	Astragalus tibetanus	21	Bacillus	MT634502	N.A.	N.A.	N.A.	N.A.	N.A.	N.A.	N.A.	N.A.	N.A.	N.A.	N.A.	N.A.	N.A.	N.A.	N.A.	N.A.	N.A.	N.A.	N.A.	N.A.	N.A.	N.A.	N.A.	N.A.	N.A.	N.A.	N.A.	N.A.	N.A.	N.A.	N.A.	N.A.	N.A.	N.A.	N.A.	N.A.	N.A.	N.A.	N.A.	N.A.	N.A.
L10	2376	Desert B	11	36.3651N 80.5341E	Sophora alopecuroides	22	Bacillus	MT634509	N.A.	N.A.	N.A.	N.A.	N.A.	N.A.	N.A.	N.A.	N.A.	N.A.	N.A.	N.A.	N.A.	N.A.	N.A.	N.A.	N.A.	N.A.	N.A.	N.A.	N.A.	N.A.	N.A.	N.A.	N.A.	N.A.	N.A.	N.A.	N.A.	N.A.	N.A.	N.A.	N.A.	N.A.	N.A.	N.A.	N.A.	N.A.	N.A.	N.A.	N.A.
L11	2376	Desert B	11	36.3651N 80.5341E	Sophora alopecuroides	22	Bacillus	MT634510	N.A.	N.A.	N.A.	N.A.	N.A.	N.A.	N.A.	N.A.	N.A.	N.A.	N.A.	N.A.	N.A.	N.A.	N.A.	N.A.	N.A.	N.A.	N.A.	N.A.	N.A.	N.A.	N.A.	N.A.	N.A.	N.A.	N.A.	N.A.	N.A.	N.A.	N.A.	N.A.	N.A.	N.A.	N.A.	N.A.	N.A.	N.A.	N.A.	N.A.	N.A.
L12	2376	Desert B	11	36.3651N 80.5341E	Sophora alopecuroides	22	Bacillus	MT634511	N.A.	N.A.	N.A.	N.A.	N.A.	N.A.	N.A.	N.A.	N.A.	N.A.	N.A.	N.A.	N.A.	N.A.	N.A.	N.A.	N.A.	N.A.	N.A.	N.A.	N.A.	N.A.	N.A.	N.A.	N.A.	N.A.	N.A.	N.A.	N.A.	N.A.	N.A.	N.A.	N.A.	N.A.	N.A.	N.A.	N.A.	N.A.	N.A.	N.A.	N.A.
L13	2376	Desert B	11	36.3651N 80.5341E	Sophora alopecuroides	22	Bacillus	MT634512	N.A.	N.A.	N.A.	N.A.	N.A.	N.A.	N.A.	N.A.	N.A.	N.A.	N.A.	N.A.	N.A.	N.A.	N.A.	N.A.	N.A.	N.A.	N.A.	N.A.	N.A.	N.A.	N.A.	N.A.	N.A.	N.A.	N.A.	N.A.	N.A.	N.A.	N.A.	N.A.	N.A.	N.A.	N.A.	N.A.	N.A.	N.A.	N.A.	N.A.	N.A.
L14	2376	Desert B	11	36.3651N 80.5341E	Sophora alopecuroides	22	Bacillus	MT634513	N.A.	N.A.	N.A.	N.A.	N.A.	N.A.	N.A.	N.A.	N.A.	N.A.	N.A.	N.A.	N.A.	N.A.	N.A.	N.A.	N.A.	N.A.	N.A.	N.A.	N.A.	N.A.	N.A.	N.A.	N.A.	N.A.	N.A.	N.A.	N.A.	N.A.	N.A.	N.A.	N.A.	N.A.	N.A.	N.A.	N.A.	N.A.	N.A.	N.A.	N.A.
L15	2376	Desert B	11	36.3651N 80.5341E	Sophora alopecuroides	22	Bacillus	MT634514	N.A.	N.A.	N.A.	N.A.	N.A.	N.A.	N.A.	N.A.	N.A.	N.A.	N.A.	N.A.	N.A.	N.A.	N.A.	N.A.	N.A.	N.A.	N.A.	N.A.	N.A.	N.A.	N.A.	N.A.	N.A.	N.A.	N.A.	N.A.	N.A.	N.A.	N.A.	N.A.	N.A.	N.A.	N.A.	N.A.	N.A.	N.A.	N.A.	N.A.	N.A.
L9	2376	Desert B	11	36.3651N 80.5341E	Sophora alopecuroides	22	Paenibacillus	MT634521	N.A.	N.A.	N.A.	N.A.	N.A.	N.A.	N.A.	N.A.	N.A.	N.A.	N.A.	N.A.	N.A.	N.A.	N.A.	N.A.	N.A.	N.A.	N.A.	N.A.	N.A.	N.A.	N.A.	N.A.	N.A.	N.A.	N.A.	N.A.	N.A.	N.A.	N.A.	N.A.	N.A.	N.A.	N.A.	N.A.	N.A.	N.A.	N.A.	N.A.	N.A.
L2	2376	Desert B	11	36.3651N 80.5341E	Sophora alopecuroides	23	Serratia	MT634515	N.A.	N.A.	N.A.	N.A.	N.A.	N.A.	N.A.	N.A.	N.A.	N.A.	N.A.	N.A.	N.A.	N.A.	N.A.	N.A.	N.A.	N.A.	N.A.	N.A.	N.A.	N.A.	N.A.	N.A.	N.A.	N.A.	N.A.	N.A.	N.A.	N.A.	N.A.	N.A.	N.A.	N.A.	N.A.	N.A.	N.A.	N.A.	N.A.	N.A.	N.A.
L3	2376	Desert B	11	36.3651N 80.5341E	Sophora alopecuroides	23	Bacillus	MT634516	N.A.	N.A.	N.A.	N.A.	N.A.	N.A.	N.A.	N.A.	N.A.	N.A.	N.A.	N.A.	N.A.	N.A.	N.A.	N.A.	N.A.	N.A.	N.A.	N.A.	N.A.	N.A.	N.A.	N.A.	N.A.	N.A.	N.A.	N.A.	N.A.	N.A.	N.A.	N.A.	N.A.	N.A.	N.A.	N.A.	N.A.	N.A.	N.A.	N.A.	N.A.
L4	2376	Desert B	11	36.3651N 80.5341E	Sophora alopecuroides	23	Bacillus	MT634517	N.A.	N.A.	N.A.	N.A.	N.A.	N.A.	N.A.	N.A.	N.A.	N.A.	N.A.	N.A.	N.A.	N.A.	N.A.	N.A.	N.A.	N.A.	N.A.	N.A.	N.A.	N.A.	N.A.	N.A.	N.A.	N.A.	N.A.	N.A.	N.A.	N.A.	N.A.	N.A.	N.A.	N.A.	N.A.	N.A.	N.A.	N.A.	N.A.	N.A.	N.A.
L6	2376	Desert B	11	36.3651N 80.5341E	Sophora alopecuroides	23	Pseudomonas	MT634518	N.A.	N.A.	N.A.	N.A.	N.A.	N.A.	N.A.	N.A.	N.A.	N.A.	N.A.	N.A.	N.A.	N.A.	N.A.	N.A.	N.A.	N.A.	N.A.	N.A.	N.A.	N.A.	N.A.	N.A.	N.A.	N.A.	N.A.	N.A.	N.A.	N.A.	N.A.	N.A.	N.A.	N.A.	N.A.	N.A.	N.A.	N.A.	N.A.	N.A.	N.A.
L7	2376	Desert B	11	36.3651N 80.5341E	Sophora alopecuroides	23	Pseudomonas	MT634519	N.A.	N.A.	N.A.	N.A.	N.A.	N.A.	N.A.	N.A.	N.A.	N.A.	N.A.	N.A.	N.A.	N.A.	N.A.	N.A.	N.A.	N.A.	N.A.	N.A.	N.A.	N.A.	N.A.	N.A.	N.A.	N.A.	N.A.	N.A.	N.A.	N.A.	N.A.	N.A.	N.A.	N.A.	N.A.	N.A.	N.A.	N.A.	N.A.	N.A.	N.A.
L8	2376	Desert B	11	36.3651N 80.5341E	Sophora alopecuroides	23	Acinetobacter	MT634520	N.A.	N.A.	N.A.	N.A.	N.A.	N.A.	N.A.	N.A.	N.A.	N.A.	N.A.	N.A.	N.A.	N.A.	N.A.	N.A.	N.A.	N.A.	N.A.	N.A.	N.A.	N.A.	N.A.	N.A.	N.A.	N.A.	N.A.	N.A.	N.A.	N.A.	N.A.	N.A.	N.A.	N.A.	N.A.	N.A.	N.A.	N.A.	N.A.	N.A.	N.A.
M2	2998	Mountain Desert Steppe B	12	36.2358N 80.3106E	Caragana sinica	24	Paenibacillus	MT634522	N.A.	N.A.	N.A.	N.A.	N.A.	N.A.	N.A.	N.A.	N.A.	N.A.	N.A.	N.A.	N.A.	N.A.	N.A.	N.A.	N.A.	N.A.	N.A.	N.A.	N.A.	N.A.	N.A.	N.A.	N.A.	N.A.	N.A.	N.A.	N.A.	N.A.	N.A.	N.A.	N.A.	N.A.	N.A.	N.A.	N.A.	N.A.	N.A.	N.A.	N.A.
M3	2998	Mountain Desert Steppe B	12	36.2358N 80.3106E	Caragana sinica	24	Bacillus	MT634523	N.A.	N.A.	N.A.	N.A.	N.A.	N.A.	N.A.	N.A.	N.A.	N.A.	N.A.	N.A.	N.A.	N.A.	N.A.	N.A.	N.A.	N.A.	N.A.	N.A.	N.A.	N.A.	N.A.	N.A.	N.A.	N.A.	N.A.	N.A.	N.A.	N.A.	N.A.	N.A.	N.A.	N.A.	N.A.	N.A.	N.A.	N.A.	N.A.	N.A.	N.A.
M4	2998	Mountain Desert Steppe B	12	36.2358N 80.3106E	Caragana sinica	24	Bacillus	MT634524	N.A.	N.A.	N.A.	N.A.	N.A.	N.A.	N.A.	N.A.	N.A.	N.A.	N.A.	N.A.	N.A.	N.A.	N.A.	N.A.	N.A.	N.A.	N.A.	N.A.	N.A.	N.A.	N.A.	N.A.	N.A.	N.A.	N.A.	N.A.	N.A.	N.A.	N.A.	N.A.	N.A.	N.A.	N.A.	N.A.	N.A.	N.A.	N.A.	N.A.	N.A.
N1	1350	Qira Desert-Oasis Transitional Zone	13	37.0199N 80.7262E	Medicago sativa	25	Bacillus	MT634525	N.A.	N.A.	N.A.	N.A.	N.A.	N.A.	N.A.	N.A.	N.A.	N.A.	N.A.	N.A.	N.A.	N.A.	N.A.	N.A.	N.A.	N.A.	N.A.	N.A.	N.A.	N.A.	N.A.	N.A.	N.A.	N.A.	N.A.	N.A.	N.A.	N.A.	N.A.	N.A.	N.A.	N.A.	N.A.	N.A.	N.A.	N.A.	N.A.	N.A.	N.A.
N2	1350	Qira Desert-Oasis Transitional Zone	13	37.0199N 80.7262E	Medicago sativa	25	Bacillus	MT634526	N.A.	N.A.	N.A.	N.A.	N.A.	N.A.	N.A.	N.A.	N.A.	N.A.	N.A.	N.A.	N.A.	N.A.	N.A.	N.A.	N.A.	N.A.	N.A.	N.A.	N.A.	N.A.	N.A.	N.A.	N.A.	N.A.	N.A.	N.A.	N.A.	N.A.	N.A.	N.A.	N.A.	N.A.	N.A.	N.A.	N.A.	N.A.	N.A.	N.A.	N.A.
N3	1350	Qira Desert-Oasis Transitional Zone	13	37.0199N 80.7262E	Medicago sativa	25	Bacillus	MT634527	N.A.	N.A.	N.A.	N.A.	N.A.	N.A.	N.A.	N.A.	N.A.	N.A.	N.A.	N.A.	N.A.	N.A.	N.A.	N.A.	N.A.	N.A.	N.A.	N.A.	N.A.	N.A.	N.A.	N.A.	N.A.	N.A.	N.A.	N.A.	N.A.	N.A.	N.A.	N.A.	N.A.	N.A.	N.A.	N.A.	N.A.	N.A.	N.A.	N.A.	N.A.
N4	1350	Qira Desert-Oasis Transitional Zone	13	37.0199N 80.7262E	Medicago sativa	25	Bacillus	MT634528	N.A.	N.A.	N.A.	N.A.	N.A.	N.A.	N.A.	N.A.	N.A.	N.A.	N.A.	N.A.	N.A.	N.A.	N.A.	N.A.	N.A.	N.A.	N.A.	N.A.	N.A.	N.A.	N.A.	N.A.	N.A.	N.A.	N.A.	N.A.	N.A.	N.A.	N.A.	N.A.	N.A.	N.A.	N.A.	N.A.	N.A.	N.A.	N.A.	N.A.	N.A.
N6	1350	Qira Desert-Oasis Transitional Zone	13	37.0199N 80.7262E	Medicago sativa	25	Bacillus	MT634529	N.A.	N.A.	N.A.	N.A.	N.A.	N.A.	N.A.	N.A.	N.A.	N.A.	N.A.	N.A.	N.A.	N.A.	N.A.	N.A.	N.A.	N.A.	N.A.	N.A.	N.A.	N.A.	N.A.	N.A.	N.A.	N.A.	N.A.	N.A.	N.A.	N.A.	N.A.	N.A.	N.A.	N.A.	N.A.	N.A.	N.A.	N.A.	N.A.	N.A.	N.A.
N7	1350	Qira Desert-Oasis Transitional Zone	13	37.0199N 80.7262E	Medicago sativa	25	Bacillus	MT634530	N.A.	N.A.	N.A.	N.A.	N.A.	N.A.	N.A.	N.A.	N.A.	N.A.	N.A.	N.A.	N.A.	N.A.	N.A.	N.A.	N.A.	N.A.	N.A.	N.A.	N.A.	N.A.	N.A.	N.A.	N.A.	N.A.	N.A.	N.A.	N.A.	N.A.	N.A.	N.A.	N.A.	N.A.	N.A.	N.A.	N.A.	N.A.	N.A.	N.A.	N.A.
N8	1350	Qira Desert-Oasis Transitional Zone	13	37.0199N 80.7262E	Medicago sativa	25	Bacillus	MT634531	N.A.	N.A.	N.A.	N.A.	N.A.	N.A.	N.A.	N.A.	N.A.	N.A.	N.A.	N.A.	N.A.	N.A.	N.A.	N.A.	N.A.	N.A.	N.A.	N.A.	N.A.	N.A.	N.A.	N.A.	N.A.	N.A.	N.A.	N.A.	N.A.	N.A.	N.A.	N.A.	N.A.	N.A.	N.A.	N.A.	N.A.	N.A.	N.A.	N.A.	N.A.
N9	1350	Qira Desert-Oasis Transitional Zone	13	37.0199N 80.7262E	Medicago sativa	25	Bacillus	MT634532	N.A.	N.A.	N.A.	N.A.	N.A.	N.A.	N.A.	N.A.	N.A.	N.A.	N.A.	N.A.	N.A.	N.A.	N.A.	N.A.	N.A.	N.A.	N.A.	N.A.	N.A.	N.A.	N.A.	N.A.	N.A.	N.A.	N.A.	N.A.	N.A.	N.A.	N.A.	N.A.	N.A.	N.A.	N.A.	N.A.	N.A.	N.A.	N.A.	N.A.	N.A.
P1	1350	Qira Desert-Oasis Transitional Zone	13	37.0200N 80.7262E	Albizia julibrissin	26	Bacillus	MT634533	N.A.	N.A.	N.A.	N.A.	N.A.	N.A.	N.A.	N.A.	N.A.	N.A.	N.A.	N.A.	N.A.	N.A.	N.A.	N.A.	N.A.	N.A.	N.A.	N.A.	N.A.	N.A.	N.A.	N.A.	N.A.	N.A.	N.A.	N.A.	N.A.	N.A.	N.A.	N.A.	N.A.	N.A.	N.A.	N.A.	N.A.	N.A.	N.A.	N.A.	N.A.
P10	1350	Qira Desert-Oasis Transitional Zone	13	37.0200N 80.7262E	Albizia julibrissin	26	Rhizobium	MT634534	Rhizobium	MW306713	Yes	Yes	Yes	No	No	No	Yes	No	No	No	No	No	No	Yes	Yes	No	No	No	No	No	Yes	No	Yes	Yes	Yes	Yes	Yes	Yes	Yes	Yes	Yes	Yes	Yes	Yes	No	No	No	No	No
P11	1350	Qira Desert-Oasis Transitional Zone	13	37.0200N 80.7262E	Albizia julibrissin	26	Bacillus	MT634535	N.A.	N.A.	N.A.	N.A.	N.A.	N.A.	N.A.	N.A.	N.A.	N.A.	N.A.	N.A.	N.A.	N.A.	N.A.	N.A.	N.A.	N.A.	N.A.	N.A.	N.A.	N.A.	N.A.	N.A.	N.A.	N.A.	N.A.	N.A.	N.A.	N.A.	N.A.	N.A.	N.A.	N.A.	N.A.	N.A.	N.A.	N.A.	N.A.	N.A.	N.A.
P2	1350	Qira Desert-Oasis Transitional Zone	13	37.0200N 80.7262E	Albizia julibrissin	26	Bacillus	MT634543	N.A.	N.A.	N.A.	N.A.	N.A.	N.A.	N.A.	N.A.	N.A.	N.A.	N.A.	N.A.	N.A.	N.A.	N.A.	N.A.	N.A.	N.A.	N.A.	N.A.	N.A.	N.A.	N.A.	N.A.	N.A.	N.A.	N.A.	N.A.	N.A.	N.A.	N.A.	N.A.	N.A.	N.A.	N.A.	N.A.	N.A.	N.A.	N.A.	N.A.	N.A.
P3	1350	Qira Desert-Oasis Transitional Zone	13	37.0200N 80.7262E	Albizia julibrissin	26	Devosia	MT634551	Bosea	MW306709	Yes	Yes	Yes	No	No	No	Yes	Yes	Yes	No	No	No	No	Yes	Yes	No	Yes	Yes	No	No	Yes	No	No	Yes	No	No	Yes	Yes	No	No	Yes	Yes	Yes	Yes	No	No	No	No	No
P4	1350	Qira Desert-Oasis Transitional Zone	13	37.0200N 80.7262E	Albizia julibrissin	26	Ensifer	MT634554	Ensifer	MW306710	Yes	Yes	Yes	No	No	No	Yes	Yes	No	No	No	No	No	Yes	Yes	No	No	No	No	No	Yes	No	No	Yes	No	Yes	Yes	Yes	Yes	Yes	Yes	Yes	Yes	Yes	No	No	No	No	No
P6	1350	Qira Desert-Oasis Transitional Zone	13	37.0200N 80.7262E	Albizia julibrissin	26	Bosea	MT634555	Ensifer	MW306711	Yes	Yes	Yes	No	No	No	Yes	Yes	Yes	Yes	Yes	Yes	No	Yes	Yes	No	Yes	Yes	No	Yes	Yes	No	No	Yes	No	Yes	Yes	Yes	No	No	Yes	Yes	Yes	Yes	Yes	Yes	No	No	No
P8	1350	Qira Desert-Oasis Transitional Zone	13	37.0200N 80.7262E	Albizia julibrissin	26	Sphingomonas	MT634556	N.A.	N.A.	N.A.	N.A.	N.A.	N.A.	N.A.	N.A.	N.A.	N.A.	N.A.	N.A.	N.A.	N.A.	N.A.	N.A.	N.A.	N.A.	N.A.	N.A.	N.A.	N.A.	N.A.	N.A.	N.A.	N.A.	N.A.	N.A.	N.A.	N.A.	N.A.	N.A.	N.A.	N.A.	N.A.	N.A.	N.A.	N.A.	N.A.	N.A.	N.A.
P9	1350	Qira Desert-Oasis Transitional Zone	13	37.0200N 80.7262E	Albizia julibrissin	26	Ensifer	MT634557	Ensifer	MW306712	Yes	No	Yes	No	No	No	No	Yes	No	No	No	No	No	No	Yes	Yes	No	No	No	No	Yes	No	No	Yes	Yes	No	No	Yes	No	Yes	Yes	Yes	Yes	Yes	No	No	No	No	No
P12	1350	Qira Desert-Oasis Transitional Zone	13	37.0200N 80.7262E	Albizia julibrissin	27	Bacillus	MT634536	N.A.	N.A.	N.A.	N.A.	N.A.	N.A.	N.A.	N.A.	N.A.	N.A.	N.A.	N.A.	N.A.	N.A.	N.A.	N.A.	N.A.	N.A.	N.A.	N.A.	N.A.	N.A.	N.A.	N.A.	N.A.	N.A.	N.A.	N.A.	N.A.	N.A.	N.A.	N.A.	N.A.	N.A.	N.A.	N.A.	N.A.	N.A.	N.A.	N.A.	N.A.
P13	1350	Qira Desert-Oasis Transitional Zone	13	37.0200N 80.7262E	Albizia julibrissin	27	Rhizobium	MT634537	Bosea	MW306714	Yes	Yes	Yes	No	No	No	No	Yes	No	No	No	No	No	Yes	Yes	No	Yes	Yes	No	Yes	Yes	No	No	Yes	No	No	Yes	Yes	Yes	No	Yes	Yes	Yes	Yes	Yes	No	No	No	No
P14	1350	Qira Desert-Oasis Transitional Zone	13	37.0200N 80.7262E	Albizia julibrissin	27	Bacillus	MT634538	N.A.	N.A.	N.A.	N.A.	N.A.	N.A.	N.A.	N.A.	N.A.	N.A.	N.A.	N.A.	N.A.	N.A.	N.A.	N.A.	N.A.	N.A.	N.A.	N.A.	N.A.	N.A.	N.A.	N.A.	N.A.	N.A.	N.A.	N.A.	N.A.	N.A.	N.A.	N.A.	N.A.	N.A.	N.A.	N.A.	N.A.	N.A.	N.A.	N.A.	N.A.
P15	1350	Qira Desert-Oasis Transitional Zone	13	37.0200N 80.7262E	Albizia julibrissin	27	N.A.	N.A.	Bosea	MW306715	Yes	Yes	Yes	No	No	No	No	Yes	Yes	No	No	No	No	Yes	No	No	Yes	Yes	No	No	Yes	No	No	Yes	No	No	Yes	Yes	Yes	No	Yes	Yes	Yes	Yes	No	No	No	No	No
P16	1350	Qira Desert-Oasis Transitional Zone	13	37.0200N 80.7262E	Albizia julibrissin	27	Bacillus	MT634539	N.A.	N.A.	N.A.	N.A.	N.A.	N.A.	N.A.	N.A.	N.A.	N.A.	N.A.	N.A.	N.A.	N.A.	N.A.	N.A.	N.A.	N.A.	N.A.	N.A.	N.A.	N.A.	N.A.	N.A.	N.A.	N.A.	N.A.	N.A.	N.A.	N.A.	N.A.	N.A.	N.A.	N.A.	N.A.	N.A.	N.A.	N.A.	N.A.	N.A.	N.A.
P17	1350	Qira Desert-Oasis Transitional Zone	13	37.0200N 80.7262E	Albizia julibrissin	27	Bacillus	MT634540	N.A.	N.A.	N.A.	N.A.	N.A.	N.A.	N.A.	N.A.	N.A.	N.A.	N.A.	N.A.	N.A.	N.A.	N.A.	N.A.	N.A.	N.A.	N.A.	N.A.	N.A.	N.A.	N.A.	N.A.	N.A.	N.A.	N.A.	N.A.	N.A.	N.A.	N.A.	N.A.	N.A.	N.A.	N.A.	N.A.	N.A.	N.A.	N.A.	N.A.	N.A.
P18	1350	Qira Desert-Oasis Transitional Zone	13	37.0200N 80.7262E	Albizia julibrissin	27	Rhizobium	MT634541	Rhizobium	MW306716	Yes	No	Yes	No	No	No	Yes	Yes	Yes	Yes	Yes	Yes	No	Yes	Yes	Yes	Yes	Yes	Yes	Yes	No	No	Yes	No	No	No	Yes	Yes	Yes	No	Yes	Yes	Yes	Yes	Yes	Yes	No	No	No
P19	1350	Qira Desert-Oasis Transitional Zone	13	37.0200N 80.7262E	Albizia julibrissin	27	Bacillus	MT634542	N.A.	N.A.	N.A.	N.A.	N.A.	N.A.	N.A.	N.A.	N.A.	N.A.	N.A.	N.A.	N.A.	N.A.	N.A.	N.A.	N.A.	N.A.	N.A.	N.A.	N.A.	N.A.	N.A.	N.A.	N.A.	N.A.	N.A.	N.A.	N.A.	N.A.	N.A.	N.A.	N.A.	N.A.	N.A.	N.A.	N.A.	N.A.	N.A.	N.A.	N.A.
P20	1350	Qira Desert-Oasis Transitional Zone	13	37.0200N 80.7262E	Albizia julibrissin	27	Bacillus	MT634544	N.A.	N.A.	N.A.	N.A.	N.A.	N.A.	N.A.	N.A.	N.A.	N.A.	N.A.	N.A.	N.A.	N.A.	N.A.	N.A.	N.A.	N.A.	N.A.	N.A.	N.A.	N.A.	N.A.	N.A.	N.A.	N.A.	N.A.	N.A.	N.A.	N.A.	N.A.	N.A.	N.A.	N.A.	N.A.	N.A.	N.A.	N.A.	N.A.	N.A.	N.A.
P21	1350	Qira Desert-Oasis Transitional Zone	13	37.0200N 80.7262E	Albizia julibrissin	28	Bacillus	MT634545	N.A.	N.A.	N.A.	N.A.	N.A.	N.A.	N.A.	N.A.	N.A.	N.A.	N.A.	N.A.	N.A.	N.A.	N.A.	N.A.	N.A.	N.A.	N.A.	N.A.	N.A.	N.A.	N.A.	N.A.	N.A.	N.A.	N.A.	N.A.	N.A.	N.A.	N.A.	N.A.	N.A.	N.A.	N.A.	N.A.	N.A.	N.A.	N.A.	N.A.	N.A.
P22	1350	Qira Desert-Oasis Transitional Zone	13	37.0200N 80.7262E	Albizia julibrissin	28	Bacillus	MT634546	N.A.	N.A.	N.A.	N.A.	N.A.	N.A.	N.A.	N.A.	N.A.	N.A.	N.A.	N.A.	N.A.	N.A.	N.A.	N.A.	N.A.	N.A.	N.A.	N.A.	N.A.	N.A.	N.A.	N.A.	N.A.	N.A.	N.A.	N.A.	N.A.	N.A.	N.A.	N.A.	N.A.	N.A.	N.A.	N.A.	N.A.	N.A.	N.A.	N.A.	N.A.
P23	1350	Qira Desert-Oasis Transitional Zone	13	37.0200N 80.7262E	Albizia julibrissin	28	Bacillus	MT634547	N.A.	N.A.	N.A.	N.A.	N.A.	N.A.	N.A.	N.A.	N.A.	N.A.	N.A.	N.A.	N.A.	N.A.	N.A.	N.A.	N.A.	N.A.	N.A.	N.A.	N.A.	N.A.	N.A.	N.A.	N.A.	N.A.	N.A.	N.A.	N.A.	N.A.	N.A.	N.A.	N.A.	N.A.	N.A.	N.A.	N.A.	N.A.	N.A.	N.A.	N.A.
P25	1350	Qira Desert-Oasis Transitional Zone	13	37.0200N 80.7262E	Albizia julibrissin	28	Bacillus	MT634548	N.A.	N.A.	N.A.	N.A.	N.A.	N.A.	N.A.	N.A.	N.A.	N.A.	N.A.	N.A.	N.A.	N.A.	N.A.	N.A.	N.A.	N.A.	N.A.	N.A.	N.A.	N.A.	N.A.	N.A.	N.A.	N.A.	N.A.	N.A.	N.A.	N.A.	N.A.	N.A.	N.A.	N.A.	N.A.	N.A.	N.A.	N.A.	N.A.	N.A.	N.A.
P28	1350	Qira Desert-Oasis Transitional Zone	13	37.0200N 80.7262E	Albizia julibrissin	28	Bacillus	MT634549	N.A.	N.A.	N.A.	N.A.	N.A.	N.A.	N.A.	N.A.	N.A.	N.A.	N.A.	N.A.	N.A.	N.A.	N.A.	N.A.	N.A.	N.A.	N.A.	N.A.	N.A.	N.A.	N.A.	N.A.	N.A.	N.A.	N.A.	N.A.	N.A.	N.A.	N.A.	N.A.	N.A.	N.A.	N.A.	N.A.	N.A.	N.A.	N.A.	N.A.	N.A.
P29	1350	Qira Desert-Oasis Transitional Zone	13	37.0200N 80.7262E	Albizia julibrissin	28	Rhizobium	MT634550	Rhizobium	MW306717	Yes	Yes	Yes	No	No	No	Yes	Yes	No	No	No	No	No	Yes	Yes	No	No	Yes	No	No	No	No	No	No	No	No	No	No	No	No	No	No	Yes	Yes	No	No	No	No	No
P30	1350	Qira Desert-Oasis Transitional Zone	13	37.0200N 80.7262E	Albizia julibrissin	28	Bacillus	MT634552	N.A.	N.A.	N.A.	N.A.	N.A.	N.A.	N.A.	N.A.	N.A.	N.A.	N.A.	N.A.	N.A.	N.A.	N.A.	N.A.	N.A.	N.A.	N.A.	N.A.	N.A.	N.A.	N.A.	N.A.	N.A.	N.A.	N.A.	N.A.	N.A.	N.A.	N.A.	N.A.	N.A.	N.A.	N.A.	N.A.	N.A.	N.A.	N.A.	N.A.	N.A.
P31	1350	Qira Desert-Oasis Transitional Zone	13	37.0200N 80.7262E	Albizia julibrissin	28	Bacillus	MT634553	N.A.	N.A.	N.A.	N.A.	N.A.	N.A.	N.A.	N.A.	N.A.	N.A.	N.A.	N.A.	N.A.	N.A.	N.A.	N.A.	N.A.	N.A.	N.A.	N.A.	N.A.	N.A.	N.A.	N.A.	N.A.	N.A.	N.A.	N.A.	N.A.	N.A.	N.A.	N.A.	N.A.	N.A.	N.A.	N.A.	N.A.	N.A.	N.A.	N.A.	N.A.
R1	1350	Qira Desert-Oasis Transitional Zone	13	37.0200N 80.7262E	Caragana sinica	29	Bacillus	MT634558	N.A.	N.A.	N.A.	N.A.	N.A.	N.A.	N.A.	N.A.	N.A.	N.A.	N.A.	N.A.	N.A.	N.A.	N.A.	N.A.	N.A.	N.A.	N.A.	N.A.	N.A.	N.A.	N.A.	N.A.	N.A.	N.A.	N.A.	N.A.	N.A.	N.A.	N.A.	N.A.	N.A.	N.A.	N.A.	N.A.	N.A.	N.A.	N.A.	N.A.	N.A.
R2	1350	Qira Desert-Oasis Transitional Zone	13	37.0200N 80.7262E	Caragana sinica	29	Variovorax	MT634565	N.A.	N.A.	N.A.	N.A.	N.A.	N.A.	N.A.	N.A.	N.A.	N.A.	N.A.	N.A.	N.A.	N.A.	N.A.	N.A.	N.A.	N.A.	N.A.	N.A.	N.A.	N.A.	N.A.	N.A.	N.A.	N.A.	N.A.	N.A.	N.A.	N.A.	N.A.	N.A.	N.A.	N.A.	N.A.	N.A.	N.A.	N.A.	N.A.	N.A.	N.A.
R3	1350	Qira Desert-Oasis Transitional Zone	13	37.0200N 80.7262E	Caragana sinica	29	Variovorax	MT634571	N.A.	N.A.	N.A.	N.A.	N.A.	N.A.	N.A.	N.A.	N.A.	N.A.	N.A.	N.A.	N.A.	N.A.	N.A.	N.A.	N.A.	N.A.	N.A.	N.A.	N.A.	N.A.	N.A.	N.A.	N.A.	N.A.	N.A.	N.A.	N.A.	N.A.	N.A.	N.A.	N.A.	N.A.	N.A.	N.A.	N.A.	N.A.	N.A.	N.A.	N.A.
R4	1350	Qira Desert-Oasis Transitional Zone	13	37.0200N 80.7262E	Caragana sinica	29	Variovorax	MT634572	N.A.	N.A.	N.A.	N.A.	N.A.	N.A.	N.A.	N.A.	N.A.	N.A.	N.A.	N.A.	N.A.	N.A.	N.A.	N.A.	N.A.	N.A.	N.A.	N.A.	N.A.	N.A.	N.A.	N.A.	N.A.	N.A.	N.A.	N.A.	N.A.	N.A.	N.A.	N.A.	N.A.	N.A.	N.A.	N.A.	N.A.	N.A.	N.A.	N.A.	N.A.
R5	1350	Qira Desert-Oasis Transitional Zone	13	37.0200N 80.7262E	Caragana sinica	29	Rhizobium	MT634573	Rhizobium	MW306718	Yes	No	Yes	No	No	No	No	Yes	Yes	No	No	No	No	Yes	No	No	Yes	Yes	No	No	No	No	No	No	No	No	No	No	No	No	No	No	Yes	Yes	No	No	No	No	No
R7	1350	Qira Desert-Oasis Transitional Zone	13	37.0200N 80.7262E	Caragana sinica	29	Bacillus	MT634574	N.A.	N.A.	N.A.	N.A.	N.A.	N.A.	N.A.	N.A.	N.A.	N.A.	N.A.	N.A.	N.A.	N.A.	N.A.	N.A.	N.A.	N.A.	N.A.	N.A.	N.A.	N.A.	N.A.	N.A.	N.A.	N.A.	N.A.	N.A.	N.A.	N.A.	N.A.	N.A.	N.A.	N.A.	N.A.	N.A.	N.A.	N.A.	N.A.	N.A.	N.A.
R8	1350	Qira Desert-Oasis Transitional Zone	13	37.0200N 80.7262E	Caragana sinica	29	Bacillus	MT634575	N.A.	N.A.	N.A.	N.A.	N.A.	N.A.	N.A.	N.A.	N.A.	N.A.	N.A.	N.A.	N.A.	N.A.	N.A.	N.A.	N.A.	N.A.	N.A.	N.A.	N.A.	N.A.	N.A.	N.A.	N.A.	N.A.	N.A.	N.A.	N.A.	N.A.	N.A.	N.A.	N.A.	N.A.	N.A.	N.A.	N.A.	N.A.	N.A.	N.A.	N.A.
R9	1350	Qira Desert-Oasis Transitional Zone	13	37.0200N 80.7262E	Caragana sinica	29	Bacillus	MT634576	N.A.	N.A.	N.A.	N.A.	N.A.	N.A.	N.A.	N.A.	N.A.	N.A.	N.A.	N.A.	N.A.	N.A.	N.A.	N.A.	N.A.	N.A.	N.A.	N.A.	N.A.	N.A.	N.A.	N.A.	N.A.	N.A.	N.A.	N.A.	N.A.	N.A.	N.A.	N.A.	N.A.	N.A.	N.A.	N.A.	N.A.	N.A.	N.A.	N.A.	N.A.
R12	1350	Qira Desert-Oasis Transitional Zone	13	37.0200N 80.7262E	Caragana sinica	30	Bacillus	MT634559	N.A.	N.A.	N.A.	N.A.	N.A.	N.A.	N.A.	N.A.	N.A.	N.A.	N.A.	N.A.	N.A.	N.A.	N.A.	N.A.	N.A.	N.A.	N.A.	N.A.	N.A.	N.A.	N.A.	N.A.	N.A.	N.A.	N.A.	N.A.	N.A.	N.A.	N.A.	N.A.	N.A.	N.A.	N.A.	N.A.	N.A.	N.A.	N.A.	N.A.	N.A.
R13	1350	Qira Desert-Oasis Transitional Zone	13	37.0200N 80.7262E	Caragana sinica	30	Bacillus	MT634560	N.A.	N.A.	N.A.	N.A.	N.A.	N.A.	N.A.	N.A.	N.A.	N.A.	N.A.	N.A.	N.A.	N.A.	N.A.	N.A.	N.A.	N.A.	N.A.	N.A.	N.A.	N.A.	N.A.	N.A.	N.A.	N.A.	N.A.	N.A.	N.A.	N.A.	N.A.	N.A.	N.A.	N.A.	N.A.	N.A.	N.A.	N.A.	N.A.	N.A.	N.A.
R14	1350	Qira Desert-Oasis Transitional Zone	13	37.0200N 80.7262E	Caragana sinica	30	Bacillus	MT634561	N.A.	N.A.	N.A.	N.A.	N.A.	N.A.	N.A.	N.A.	N.A.	N.A.	N.A.	N.A.	N.A.	N.A.	N.A.	N.A.	N.A.	N.A.	N.A.	N.A.	N.A.	N.A.	N.A.	N.A.	N.A.	N.A.	N.A.	N.A.	N.A.	N.A.	N.A.	N.A.	N.A.	N.A.	N.A.	N.A.	N.A.	N.A.	N.A.	N.A.	N.A.
R15	1350	Qira Desert-Oasis Transitional Zone	13	37.0200N 80.7262E	Caragana sinica	30	Bacillus	MT634562	N.A.	N.A.	N.A.	N.A.	N.A.	N.A.	N.A.	N.A.	N.A.	N.A.	N.A.	N.A.	N.A.	N.A.	N.A.	N.A.	N.A.	N.A.	N.A.	N.A.	N.A.	N.A.	N.A.	N.A.	N.A.	N.A.	N.A.	N.A.	N.A.	N.A.	N.A.	N.A.	N.A.	N.A.	N.A.	N.A.	N.A.	N.A.	N.A.	N.A.	N.A.
R17	1350	Qira Desert-Oasis Transitional Zone	13	37.0200N 80.7262E	Caragana sinica	30	Bacillus	MT634563	N.A.	N.A.	N.A.	N.A.	N.A.	N.A.	N.A.	N.A.	N.A.	N.A.	N.A.	N.A.	N.A.	N.A.	N.A.	N.A.	N.A.	N.A.	N.A.	N.A.	N.A.	N.A.	N.A.	N.A.	N.A.	N.A.	N.A.	N.A.	N.A.	N.A.	N.A.	N.A.	N.A.	N.A.	N.A.	N.A.	N.A.	N.A.	N.A.	N.A.	N.A.
R19	1350	Qira Desert-Oasis Transitional Zone	13	37.0200N 80.7262E	Caragana sinica	30	Bacillus	MT634564	N.A.	N.A.	N.A.	N.A.	N.A.	N.A.	N.A.	N.A.	N.A.	N.A.	N.A.	N.A.	N.A.	N.A.	N.A.	N.A.	N.A.	N.A.	N.A.	N.A.	N.A.	N.A.	N.A.	N.A.	N.A.	N.A.	N.A.	N.A.	N.A.	N.A.	N.A.	N.A.	N.A.	N.A.	N.A.	N.A.	N.A.	N.A.	N.A.	N.A.	N.A.
R20	1350	Qira Desert-Oasis Transitional Zone	13	37.0200N 80.7262E	Caragana sinica	30	Bacillus	MT634566	N.A.	N.A.	N.A.	N.A.	N.A.	N.A.	N.A.	N.A.	N.A.	N.A.	N.A.	N.A.	N.A.	N.A.	N.A.	N.A.	N.A.	N.A.	N.A.	N.A.	N.A.	N.A.	N.A.	N.A.	N.A.	N.A.	N.A.	N.A.	N.A.	N.A.	N.A.	N.A.	N.A.	N.A.	N.A.	N.A.	N.A.	N.A.	N.A.	N.A.	N.A.
R21	1350	Qira Desert-Oasis Transitional Zone	13	37.0200N 80.7262E	Caragana sinica	30	Paenibacillus	MT634567	N.A.	N.A.	N.A.	N.A.	N.A.	N.A.	N.A.	N.A.	N.A.	N.A.	N.A.	N.A.	N.A.	N.A.	N.A.	N.A.	N.A.	N.A.	N.A.	N.A.	N.A.	N.A.	N.A.	N.A.	N.A.	N.A.	N.A.	N.A.	N.A.	N.A.	N.A.	N.A.	N.A.	N.A.	N.A.	N.A.	N.A.	N.A.	N.A.	N.A.	N.A.
R22	1350	Qira Desert-Oasis Transitional Zone	13	37.0200N 80.7262E	Caragana sinica	30	Bacillus	MT634568	N.A.	N.A.	N.A.	N.A.	N.A.	N.A.	N.A.	N.A.	N.A.	N.A.	N.A.	N.A.	N.A.	N.A.	N.A.	N.A.	N.A.	N.A.	N.A.	N.A.	N.A.	N.A.	N.A.	N.A.	N.A.	N.A.	N.A.	N.A.	N.A.	N.A.	N.A.	N.A.	N.A.	N.A.	N.A.	N.A.	N.A.	N.A.	N.A.	N.A.	N.A.
R23	1350	Qira Desert-Oasis Transitional Zone	13	37.0200N 80.7262E	Caragana sinica	30	Bacillus	MT634569	N.A.	N.A.	N.A.	N.A.	N.A.	N.A.	N.A.	N.A.	N.A.	N.A.	N.A.	N.A.	N.A.	N.A.	N.A.	N.A.	N.A.	N.A.	N.A.	N.A.	N.A.	N.A.	N.A.	N.A.	N.A.	N.A.	N.A.	N.A.	N.A.	N.A.	N.A.	N.A.	N.A.	N.A.	N.A.	N.A.	N.A.	N.A.	N.A.	N.A.	N.A.
R24	1350	Qira Desert-Oasis Transitional Zone	13	37.0200N 80.7262E	Caragana sinica	30	Bacillus	MT634570	N.A.	N.A.	N.A.	N.A.	N.A.	N.A.	N.A.	N.A.	N.A.	N.A.	N.A.	N.A.	N.A.	N.A.	N.A.	N.A.	N.A.	N.A.	N.A.	N.A.	N.A.	N.A.	N.A.	N.A.	N.A.	N.A.	N.A.	N.A.	N.A.	N.A.	N.A.	N.A.	N.A.	N.A.	N.A.	N.A.	N.A.	N.A.	N.A.	N.A.	N.A.
S1	1350	Qira Desert-Oasis Transitional Zone	13	37.0200N 80.7262E	Astragalus adsurgens	31	Bacillus	MT634577	N.A.	N.A.	N.A.	N.A.	N.A.	N.A.	N.A.	N.A.	N.A.	N.A.	N.A.	N.A.	N.A.	N.A.	N.A.	N.A.	N.A.	N.A.	N.A.	N.A.	N.A.	N.A.	N.A.	N.A.	N.A.	N.A.	N.A.	N.A.	N.A.	N.A.	N.A.	N.A.	N.A.	N.A.	N.A.	N.A.	N.A.	N.A.	N.A.	N.A.	N.A.
S10	1350	Qira Desert-Oasis Transitional Zone	13	37.0200N 80.7262E	Astragalus adsurgens	31	Pseudomonas	MT634578	N.A.	N.A.	N.A.	N.A.	N.A.	N.A.	N.A.	N.A.	N.A.	N.A.	N.A.	N.A.	N.A.	N.A.	N.A.	N.A.	N.A.	N.A.	N.A.	N.A.	N.A.	N.A.	N.A.	N.A.	N.A.	N.A.	N.A.	N.A.	N.A.	N.A.	N.A.	N.A.	N.A.	N.A.	N.A.	N.A.	N.A.	N.A.	N.A.	N.A.	N.A.
S11	1350	Qira Desert-Oasis Transitional Zone	13	37.0200N 80.7262E	Astragalus adsurgens	31	Pseudomonas	MT634579	N.A.	N.A.	N.A.	N.A.	N.A.	N.A.	N.A.	N.A.	N.A.	N.A.	N.A.	N.A.	N.A.	N.A.	N.A.	N.A.	N.A.	N.A.	N.A.	N.A.	N.A.	N.A.	N.A.	N.A.	N.A.	N.A.	N.A.	N.A.	N.A.	N.A.	N.A.	N.A.	N.A.	N.A.	N.A.	N.A.	N.A.	N.A.	N.A.	N.A.	N.A.
S13	1350	Qira Desert-Oasis Transitional Zone	13	37.0200N 80.7262E	Astragalus adsurgens	31	Pseudomonas	MT634580	N.A.	N.A.	N.A.	N.A.	N.A.	N.A.	N.A.	N.A.	N.A.	N.A.	N.A.	N.A.	N.A.	N.A.	N.A.	N.A.	N.A.	N.A.	N.A.	N.A.	N.A.	N.A.	N.A.	N.A.	N.A.	N.A.	N.A.	N.A.	N.A.	N.A.	N.A.	N.A.	N.A.	N.A.	N.A.	N.A.	N.A.	N.A.	N.A.	N.A.	N.A.
S2	1350	Qira Desert-Oasis Transitional Zone	13	37.0200N 80.7262E	Astragalus adsurgens	31	Rhizobium	MT634586	Rhizobium	MW306719	Yes	No	Yes	No	No	No	No	Yes	Yes	No	No	Yes	No	Yes	Yes	No	Yes	No	No	Yes	No	Yes	Yes	Yes	Yes	Yes	No	No	Yes	No	No	No	Yes	Yes	Yes	No	No	No	No
S3	1350	Qira Desert-Oasis Transitional Zone	13	37.0200N 80.7262E	Astragalus adsurgens	31	Bacillus	MT634597	N.A.	N.A.	N.A.	N.A.	N.A.	N.A.	N.A.	N.A.	N.A.	N.A.	N.A.	N.A.	N.A.	N.A.	N.A.	N.A.	N.A.	N.A.	N.A.	N.A.	N.A.	N.A.	N.A.	N.A.	N.A.	N.A.	N.A.	N.A.	N.A.	N.A.	N.A.	N.A.	N.A.	N.A.	N.A.	N.A.	N.A.	N.A.	N.A.	N.A.	N.A.
S4	1350	Qira Desert-Oasis Transitional Zone	13	37.0200N 80.7262E	Astragalus adsurgens	31	Bacillus	MT634608	N.A.	N.A.	N.A.	N.A.	N.A.	N.A.	N.A.	N.A.	N.A.	N.A.	N.A.	N.A.	N.A.	N.A.	N.A.	N.A.	N.A.	N.A.	N.A.	N.A.	N.A.	N.A.	N.A.	N.A.	N.A.	N.A.	N.A.	N.A.	N.A.	N.A.	N.A.	N.A.	N.A.	N.A.	N.A.	N.A.	N.A.	N.A.	N.A.	N.A.	N.A.
S5	1350	Qira Desert-Oasis Transitional Zone	13	37.0200N 80.7262E	Astragalus adsurgens	31	Bacillus	MT634609	N.A.	N.A.	N.A.	N.A.	N.A.	N.A.	N.A.	N.A.	N.A.	N.A.	N.A.	N.A.	N.A.	N.A.	N.A.	N.A.	N.A.	N.A.	N.A.	N.A.	N.A.	N.A.	N.A.	N.A.	N.A.	N.A.	N.A.	N.A.	N.A.	N.A.	N.A.	N.A.	N.A.	N.A.	N.A.	N.A.	N.A.	N.A.	N.A.	N.A.	N.A.
S6	1350	Qira Desert-Oasis Transitional Zone	13	37.0200N 80.7262E	Astragalus adsurgens	31	Pseudomonas	MT634610	N.A.	N.A.	N.A.	N.A.	N.A.	N.A.	N.A.	N.A.	N.A.	N.A.	N.A.	N.A.	N.A.	N.A.	N.A.	N.A.	N.A.	N.A.	N.A.	N.A.	N.A.	N.A.	N.A.	N.A.	N.A.	N.A.	N.A.	N.A.	N.A.	N.A.	N.A.	N.A.	N.A.	N.A.	N.A.	N.A.	N.A.	N.A.	N.A.	N.A.	N.A.
S7	1350	Qira Desert-Oasis Transitional Zone	13	37.0200N 80.7262E	Astragalus adsurgens	31	Rhizobium/Agrobacterium	MT634611	Agrobacterium	MW306720	Yes	Yes	Yes	No	No	No	Yes	Yes	Yes	No	Yes	No	No	Yes	Yes	No	No	No	No	No	Yes	No	Yes	Yes	Yes	Yes	Yes	Yes	Yes	Yes	Yes	Yes	Yes	No	No	No	No	No	No
S8	1350	Qira Desert-Oasis Transitional Zone	13	37.0200N 80.7262E	Astragalus adsurgens	31	Pseudomonas	MT634612	N.A.	N.A.	N.A.	N.A.	N.A.	N.A.	N.A.	N.A.	N.A.	N.A.	N.A.	N.A.	N.A.	N.A.	N.A.	N.A.	N.A.	N.A.	N.A.	N.A.	N.A.	N.A.	N.A.	N.A.	N.A.	N.A.	N.A.	N.A.	N.A.	N.A.	N.A.	N.A.	N.A.	N.A.	N.A.	N.A.	N.A.	N.A.	N.A.	N.A.	N.A.
S9	1350	Qira Desert-Oasis Transitional Zone	13	37.0200N 80.7262E	Astragalus adsurgens	31	Pseudomonas	MT634613	N.A.	N.A.	N.A.	N.A.	N.A.	N.A.	N.A.	N.A.	N.A.	N.A.	N.A.	N.A.	N.A.	N.A.	N.A.	N.A.	N.A.	N.A.	N.A.	N.A.	N.A.	N.A.	N.A.	N.A.	N.A.	N.A.	N.A.	N.A.	N.A.	N.A.	N.A.	N.A.	N.A.	N.A.	N.A.	N.A.	N.A.	N.A.	N.A.	N.A.	N.A.
S14	1350	Qira Desert-Oasis Transitional Zone	13	37.0200N 80.7262E	Astragalus adsurgens	32	Pararhizobium	MT634581	Pararhizobium	MW306721	Yes	Yes	Yes	No	No	No	No	Yes	Yes	No	No	No	No	Yes	Yes	No	Yes	No	No	Yes	Yes	No	Yes	Yes	Yes	Yes	Yes	Yes	Yes	No	Yes	Yes	Yes	Yes	Yes	Yes	Yes	Yes	No
S16	1350	Qira Desert-Oasis Transitional Zone	13	37.0200N 80.7262E	Astragalus adsurgens	32	Pseudomonas	MT634582	N.A.	N.A.	N.A.	N.A.	N.A.	N.A.	N.A.	N.A.	N.A.	N.A.	N.A.	N.A.	N.A.	N.A.	N.A.	N.A.	N.A.	N.A.	N.A.	N.A.	N.A.	N.A.	N.A.	N.A.	N.A.	N.A.	N.A.	N.A.	N.A.	N.A.	N.A.	N.A.	N.A.	N.A.	N.A.	N.A.	N.A.	N.A.	N.A.	N.A.	N.A.
S17	1350	Qira Desert-Oasis Transitional Zone	13	37.0200N 80.7262E	Astragalus adsurgens	32	Pseudomonas	MT634583	N.A.	N.A.	N.A.	N.A.	N.A.	N.A.	N.A.	N.A.	N.A.	N.A.	N.A.	N.A.	N.A.	N.A.	N.A.	N.A.	N.A.	N.A.	N.A.	N.A.	N.A.	N.A.	N.A.	N.A.	N.A.	N.A.	N.A.	N.A.	N.A.	N.A.	N.A.	N.A.	N.A.	N.A.	N.A.	N.A.	N.A.	N.A.	N.A.	N.A.	N.A.
S18	1350	Qira Desert-Oasis Transitional Zone	13	37.0200N 80.7262E	Astragalus adsurgens	32	Paenibacillus	MT634584	N.A.	N.A.	N.A.	N.A.	N.A.	N.A.	N.A.	N.A.	N.A.	N.A.	N.A.	N.A.	N.A.	N.A.	N.A.	N.A.	N.A.	N.A.	N.A.	N.A.	N.A.	N.A.	N.A.	N.A.	N.A.	N.A.	N.A.	N.A.	N.A.	N.A.	N.A.	N.A.	N.A.	N.A.	N.A.	N.A.	N.A.	N.A.	N.A.	N.A.	N.A.
S19	1350	Qira Desert-Oasis Transitional Zone	13	37.0200N 80.7262E	Astragalus adsurgens	32	Pseudomonas	MT634585	N.A.	N.A.	N.A.	N.A.	N.A.	N.A.	N.A.	N.A.	N.A.	N.A.	N.A.	N.A.	N.A.	N.A.	N.A.	N.A.	N.A.	N.A.	N.A.	N.A.	N.A.	N.A.	N.A.	N.A.	N.A.	N.A.	N.A.	N.A.	N.A.	N.A.	N.A.	N.A.	N.A.	N.A.	N.A.	N.A.	N.A.	N.A.	N.A.	N.A.	N.A.
S20	1350	Qira Desert-Oasis Transitional Zone	13	37.0200N 80.7262E	Astragalus adsurgens	32	Pseudomonas	MT634587	N.A.	N.A.	N.A.	N.A.	N.A.	N.A.	N.A.	N.A.	N.A.	N.A.	N.A.	N.A.	N.A.	N.A.	N.A.	N.A.	N.A.	N.A.	N.A.	N.A.	N.A.	N.A.	N.A.	N.A.	N.A.	N.A.	N.A.	N.A.	N.A.	N.A.	N.A.	N.A.	N.A.	N.A.	N.A.	N.A.	N.A.	N.A.	N.A.	N.A.	N.A.
S21	1350	Qira Desert-Oasis Transitional Zone	13	37.0200N 80.7262E	Astragalus adsurgens	32	Pararhizobium	MT634588	Pararhizobium	MW306722	Yes	Yes	Yes	No	No	No	Yes	Yes	Yes	Yes	Yes	No	No	Yes	Yes	Yes	Yes	Yes	Yes	No	No	No	No	Yes	Yes	Yes	Yes	Yes	No	No	Yes	Yes	Yes	No	No	No	No	No	No
S22	1350	Qira Desert-Oasis Transitional Zone	13	37.0200N 80.7262E	Astragalus adsurgens	32	Pararhizobium	MT634589	Pararhizobium	MW306723	Yes	Yes	Yes	No	No	No	No	Yes	Yes	No	No	No	No	Yes	Yes	No	Yes	No	No	No	Yes	No	Yes	Yes	No	Yes	Yes	Yes	No	No	Yes	Yes	Yes	No	No	No	No	No	No
S23	1350	Qira Desert-Oasis Transitional Zone	13	37.0200N 80.7262E	Astragalus adsurgens	32	Bacillus	MT634590	N.A.	N.A.	N.A.	N.A.	N.A.	N.A.	N.A.	N.A.	N.A.	N.A.	N.A.	N.A.	N.A.	N.A.	N.A.	N.A.	N.A.	N.A.	N.A.	N.A.	N.A.	N.A.	N.A.	N.A.	N.A.	N.A.	N.A.	N.A.	N.A.	N.A.	N.A.	N.A.	N.A.	N.A.	N.A.	N.A.	N.A.	N.A.	N.A.	N.A.	N.A.
S24	1350	Qira Desert-Oasis Transitional Zone	13	37.0200N 80.7262E	Astragalus adsurgens	32	Pseudomonas	MT634591	N.A.	N.A.	N.A.	N.A.	N.A.	N.A.	N.A.	N.A.	N.A.	N.A.	N.A.	N.A.	N.A.	N.A.	N.A.	N.A.	N.A.	N.A.	N.A.	N.A.	N.A.	N.A.	N.A.	N.A.	N.A.	N.A.	N.A.	N.A.	N.A.	N.A.	N.A.	N.A.	N.A.	N.A.	N.A.	N.A.	N.A.	N.A.	N.A.	N.A.	N.A.
S25	1350	Qira Desert-Oasis Transitional Zone	13	37.0200N 80.7262E	Astragalus adsurgens	32	Pseudomonas	MT634592	N.A.	N.A.	N.A.	N.A.	N.A.	N.A.	N.A.	N.A.	N.A.	N.A.	N.A.	N.A.	N.A.	N.A.	N.A.	N.A.	N.A.	N.A.	N.A.	N.A.	N.A.	N.A.	N.A.	N.A.	N.A.	N.A.	N.A.	N.A.	N.A.	N.A.	N.A.	N.A.	N.A.	N.A.	N.A.	N.A.	N.A.	N.A.	N.A.	N.A.	N.A.
S26	1350	Qira Desert-Oasis Transitional Zone	13	37.0200N 80.7262E	Astragalus adsurgens	32	Pararhizobium	MT634593	Pararhizobium	MW306724	Yes	Yes	Yes	No	No	No	No	Yes	Yes	No	No	No	No	Yes	Yes	No	Yes	No	No	No	Yes	No	Yes	No	Yes	Yes	Yes	Yes	No	No	Yes	No	Yes	No	No	No	No	No	No
S27	1350	Qira Desert-Oasis Transitional Zone	13	37.0200N 80.7262E	Astragalus adsurgens	32	Pseudomonas	MT634594	N.A.	N.A.	N.A.	N.A.	N.A.	N.A.	N.A.	N.A.	N.A.	N.A.	N.A.	N.A.	N.A.	N.A.	N.A.	N.A.	N.A.	N.A.	N.A.	N.A.	N.A.	N.A.	N.A.	N.A.	N.A.	N.A.	N.A.	N.A.	N.A.	N.A.	N.A.	N.A.	N.A.	N.A.	N.A.	N.A.	N.A.	N.A.	N.A.	N.A.	N.A.
S28	1350	Qira Desert-Oasis Transitional Zone	13	37.0200N 80.7262E	Astragalus adsurgens	32	Pseudomonas	MT634595	N.A.	N.A.	N.A.	N.A.	N.A.	N.A.	N.A.	N.A.	N.A.	N.A.	N.A.	N.A.	N.A.	N.A.	N.A.	N.A.	N.A.	N.A.	N.A.	N.A.	N.A.	N.A.	N.A.	N.A.	N.A.	N.A.	N.A.	N.A.	N.A.	N.A.	N.A.	N.A.	N.A.	N.A.	N.A.	N.A.	N.A.	N.A.	N.A.	N.A.	N.A.
S29	1350	Qira Desert-Oasis Transitional Zone	13	37.0200N 80.7262E	Astragalus adsurgens	32	Bacillus	MT634596	N.A.	N.A.	N.A.	N.A.	N.A.	N.A.	N.A.	N.A.	N.A.	N.A.	N.A.	N.A.	N.A.	N.A.	N.A.	N.A.	N.A.	N.A.	N.A.	N.A.	N.A.	N.A.	N.A.	N.A.	N.A.	N.A.	N.A.	N.A.	N.A.	N.A.	N.A.	N.A.	N.A.	N.A.	N.A.	N.A.	N.A.	N.A.	N.A.	N.A.	N.A.
S30	1350	Qira Desert-Oasis Transitional Zone	13	37.0200N 80.7262E	Astragalus adsurgens	32	Bacillus	MT634598	N.A.	N.A.	N.A.	N.A.	N.A.	N.A.	N.A.	N.A.	N.A.	N.A.	N.A.	N.A.	N.A.	N.A.	N.A.	N.A.	N.A.	N.A.	N.A.	N.A.	N.A.	N.A.	N.A.	N.A.	N.A.	N.A.	N.A.	N.A.	N.A.	N.A.	N.A.	N.A.	N.A.	N.A.	N.A.	N.A.	N.A.	N.A.	N.A.	N.A.	N.A.
S31	1350	Qira Desert-Oasis Transitional Zone	13	37.0200N 80.7262E	Astragalus adsurgens	32	Pseudomonas	MT634599	N.A.	N.A.	N.A.	N.A.	N.A.	N.A.	N.A.	N.A.	N.A.	N.A.	N.A.	N.A.	N.A.	N.A.	N.A.	N.A.	N.A.	N.A.	N.A.	N.A.	N.A.	N.A.	N.A.	N.A.	N.A.	N.A.	N.A.	N.A.	N.A.	N.A.	N.A.	N.A.	N.A.	N.A.	N.A.	N.A.	N.A.	N.A.	N.A.	N.A.	N.A.
S32	1350	Qira Desert-Oasis Transitional Zone	13	37.0200N 80.7262E	Astragalus adsurgens	32	Shinella	MT634600	Allorhizobium	MW306725	Yes	Yes	Yes	No	No	No	No	Yes	Yes	No	No	No	No	Yes	Yes	No	Yes	No	No	No	Yes	No	Yes	Yes	Yes	No	Yes	Yes	Yes	No	Yes	Yes	Yes	No	No	No	No	No	No
S33	1350	Qira Desert-Oasis Transitional Zone	13	37.0200N 80.7262E	Astragalus adsurgens	32	Bacillus	MT634601	N.A.	N.A.	N.A.	N.A.	N.A.	N.A.	N.A.	N.A.	N.A.	N.A.	N.A.	N.A.	N.A.	N.A.	N.A.	N.A.	N.A.	N.A.	N.A.	N.A.	N.A.	N.A.	N.A.	N.A.	N.A.	N.A.	N.A.	N.A.	N.A.	N.A.	N.A.	N.A.	N.A.	N.A.	N.A.	N.A.	N.A.	N.A.	N.A.	N.A.	N.A.
S34	1350	Qira Desert-Oasis Transitional Zone	13	37.0200N 80.7262E	Astragalus adsurgens	32	Pseudomonas	MT634602	N.A.	N.A.	N.A.	N.A.	N.A.	N.A.	N.A.	N.A.	N.A.	N.A.	N.A.	N.A.	N.A.	N.A.	N.A.	N.A.	N.A.	N.A.	N.A.	N.A.	N.A.	N.A.	N.A.	N.A.	N.A.	N.A.	N.A.	N.A.	N.A.	N.A.	N.A.	N.A.	N.A.	N.A.	N.A.	N.A.	N.A.	N.A.	N.A.	N.A.	N.A.
S35	1350	Qira Desert-Oasis Transitional Zone	13	37.0200N 80.7262E	Astragalus adsurgens	32	Bacillus	MT634603	N.A.	N.A.	N.A.	N.A.	N.A.	N.A.	N.A.	N.A.	N.A.	N.A.	N.A.	N.A.	N.A.	N.A.	N.A.	N.A.	N.A.	N.A.	N.A.	N.A.	N.A.	N.A.	N.A.	N.A.	N.A.	N.A.	N.A.	N.A.	N.A.	N.A.	N.A.	N.A.	N.A.	N.A.	N.A.	N.A.	N.A.	N.A.	N.A.	N.A.	N.A.
S36	1350	Qira Desert-Oasis Transitional Zone	13	37.0200N 80.7262E	Astragalus adsurgens	32	Pseudomonas	MT634604	N.A.	N.A.	N.A.	N.A.	N.A.	N.A.	N.A.	N.A.	N.A.	N.A.	N.A.	N.A.	N.A.	N.A.	N.A.	N.A.	N.A.	N.A.	N.A.	N.A.	N.A.	N.A.	N.A.	N.A.	N.A.	N.A.	N.A.	N.A.	N.A.	N.A.	N.A.	N.A.	N.A.	N.A.	N.A.	N.A.	N.A.	N.A.	N.A.	N.A.	N.A.
S37	1350	Qira Desert-Oasis Transitional Zone	13	37.0200N 80.7262E	Astragalus adsurgens	32	Bacillus	MT634605	N.A.	N.A.	N.A.	N.A.	N.A.	N.A.	N.A.	N.A.	N.A.	N.A.	N.A.	N.A.	N.A.	N.A.	N.A.	N.A.	N.A.	N.A.	N.A.	N.A.	N.A.	N.A.	N.A.	N.A.	N.A.	N.A.	N.A.	N.A.	N.A.	N.A.	N.A.	N.A.	N.A.	N.A.	N.A.	N.A.	N.A.	N.A.	N.A.	N.A.	N.A.
S38	1350	Qira Desert-Oasis Transitional Zone	13	37.0200N 80.7262E	Astragalus adsurgens	32	Variovorax	MT634606	N.A.	N.A.	N.A.	N.A.	N.A.	N.A.	N.A.	N.A.	N.A.	N.A.	N.A.	N.A.	N.A.	N.A.	N.A.	N.A.	N.A.	N.A.	N.A.	N.A.	N.A.	N.A.	N.A.	N.A.	N.A.	N.A.	N.A.	N.A.	N.A.	N.A.	N.A.	N.A.	N.A.	N.A.	N.A.	N.A.	N.A.	N.A.	N.A.	N.A.	N.A.
S39	1350	Qira Desert-Oasis Transitional Zone	13	37.0200N 80.7262E	Astragalus adsurgens	32	Variovorax	MT634607	N.A.	N.A.	N.A.	N.A.	N.A.	N.A.	N.A.	N.A.	N.A.	N.A.	N.A.	N.A.	N.A.	N.A.	N.A.	N.A.	N.A.	N.A.	N.A.	N.A.	N.A.	N.A.	N.A.	N.A.	N.A.	N.A.	N.A.	N.A.	N.A.	N.A.	N.A.	N.A.	N.A.	N.A.	N.A.	N.A.	N.A.	N.A.	N.A.	N.A.	N.A.
T1	1350	Qira Desert-Oasis Transitional Zone	13	37.0200N 80.7262E	Alhagi sparsifolia	33	Bacillus	MT634614	N.A.	N.A.	N.A.	N.A.	N.A.	N.A.	N.A.	N.A.	N.A.	N.A.	N.A.	N.A.	N.A.	N.A.	N.A.	N.A.	N.A.	N.A.	N.A.	N.A.	N.A.	N.A.	N.A.	N.A.	N.A.	N.A.	N.A.	N.A.	N.A.	N.A.	N.A.	N.A.	N.A.	N.A.	N.A.	N.A.	N.A.	N.A.	N.A.	N.A.	N.A.
T10	1350	Qira Desert-Oasis Transitional Zone	13	37.0200N 80.7262E	Alhagi sparsifolia	33	Mycolicibacterium	MT634615	N.A.	N.A.	N.A.	N.A.	N.A.	N.A.	N.A.	N.A.	N.A.	N.A.	N.A.	N.A.	N.A.	N.A.	N.A.	N.A.	N.A.	N.A.	N.A.	N.A.	N.A.	N.A.	N.A.	N.A.	N.A.	N.A.	N.A.	N.A.	N.A.	N.A.	N.A.	N.A.	N.A.	N.A.	N.A.	N.A.	N.A.	N.A.	N.A.	N.A.	N.A.
T11	1350	Qira Desert-Oasis Transitional Zone	13	37.0200N 80.7262E	Alhagi sparsifolia	33	Bacillus	MT634616	N.A.	N.A.	N.A.	N.A.	N.A.	N.A.	N.A.	N.A.	N.A.	N.A.	N.A.	N.A.	N.A.	N.A.	N.A.	N.A.	N.A.	N.A.	N.A.	N.A.	N.A.	N.A.	N.A.	N.A.	N.A.	N.A.	N.A.	N.A.	N.A.	N.A.	N.A.	N.A.	N.A.	N.A.	N.A.	N.A.	N.A.	N.A.	N.A.	N.A.	N.A.
T12	1350	Qira Desert-Oasis Transitional Zone	13	37.0200N 80.7262E	Alhagi sparsifolia	33	Bacillus	MT634617	N.A.	N.A.	N.A.	N.A.	N.A.	N.A.	N.A.	N.A.	N.A.	N.A.	N.A.	N.A.	N.A.	N.A.	N.A.	N.A.	N.A.	N.A.	N.A.	N.A.	N.A.	N.A.	N.A.	N.A.	N.A.	N.A.	N.A.	N.A.	N.A.	N.A.	N.A.	N.A.	N.A.	N.A.	N.A.	N.A.	N.A.	N.A.	N.A.	N.A.	N.A.
T13	1350	Qira Desert-Oasis Transitional Zone	13	37.0200N 80.7262E	Alhagi sparsifolia	33	Bacillus	MT634618	N.A.	N.A.	N.A.	N.A.	N.A.	N.A.	N.A.	N.A.	N.A.	N.A.	N.A.	N.A.	N.A.	N.A.	N.A.	N.A.	N.A.	N.A.	N.A.	N.A.	N.A.	N.A.	N.A.	N.A.	N.A.	N.A.	N.A.	N.A.	N.A.	N.A.	N.A.	N.A.	N.A.	N.A.	N.A.	N.A.	N.A.	N.A.	N.A.	N.A.	N.A.
T2	1350	Qira Desert-Oasis Transitional Zone	13	37.0200N 80.7262E	Alhagi sparsifolia	33	Bacillus	MT634619	N.A.	N.A.	N.A.	N.A.	N.A.	N.A.	N.A.	N.A.	N.A.	N.A.	N.A.	N.A.	N.A.	N.A.	N.A.	N.A.	N.A.	N.A.	N.A.	N.A.	N.A.	N.A.	N.A.	N.A.	N.A.	N.A.	N.A.	N.A.	N.A.	N.A.	N.A.	N.A.	N.A.	N.A.	N.A.	N.A.	N.A.	N.A.	N.A.	N.A.	N.A.
T3	1350	Qira Desert-Oasis Transitional Zone	13	37.0200N 80.7262E	Alhagi sparsifolia	33	Bacillus	MT634620	N.A.	N.A.	N.A.	N.A.	N.A.	N.A.	N.A.	N.A.	N.A.	N.A.	N.A.	N.A.	N.A.	N.A.	N.A.	N.A.	N.A.	N.A.	N.A.	N.A.	N.A.	N.A.	N.A.	N.A.	N.A.	N.A.	N.A.	N.A.	N.A.	N.A.	N.A.	N.A.	N.A.	N.A.	N.A.	N.A.	N.A.	N.A.	N.A.	N.A.	N.A.
T4	1350	Qira Desert-Oasis Transitional Zone	13	37.0200N 80.7262E	Alhagi sparsifolia	33	Bacillus	MT634621	N.A.	N.A.	N.A.	N.A.	N.A.	N.A.	N.A.	N.A.	N.A.	N.A.	N.A.	N.A.	N.A.	N.A.	N.A.	N.A.	N.A.	N.A.	N.A.	N.A.	N.A.	N.A.	N.A.	N.A.	N.A.	N.A.	N.A.	N.A.	N.A.	N.A.	N.A.	N.A.	N.A.	N.A.	N.A.	N.A.	N.A.	N.A.	N.A.	N.A.	N.A.
T5	1350	Qira Desert-Oasis Transitional Zone	13	37.0200N 80.7262E	Alhagi sparsifolia	33	Bacillus	MT634622	N.A.	N.A.	N.A.	N.A.	N.A.	N.A.	N.A.	N.A.	N.A.	N.A.	N.A.	N.A.	N.A.	N.A.	N.A.	N.A.	N.A.	N.A.	N.A.	N.A.	N.A.	N.A.	N.A.	N.A.	N.A.	N.A.	N.A.	N.A.	N.A.	N.A.	N.A.	N.A.	N.A.	N.A.	N.A.	N.A.	N.A.	N.A.	N.A.	N.A.	N.A.
T6	1350	Qira Desert-Oasis Transitional Zone	13	37.0200N 80.7262E	Alhagi sparsifolia	33	Bacillus	MT634623	N.A.	N.A.	N.A.	N.A.	N.A.	N.A.	N.A.	N.A.	N.A.	N.A.	N.A.	N.A.	N.A.	N.A.	N.A.	N.A.	N.A.	N.A.	N.A.	N.A.	N.A.	N.A.	N.A.	N.A.	N.A.	N.A.	N.A.	N.A.	N.A.	N.A.	N.A.	N.A.	N.A.	N.A.	N.A.	N.A.	N.A.	N.A.	N.A.	N.A.	N.A.
T7	1350	Qira Desert-Oasis Transitional Zone	13	37.0200N 80.7262E	Alhagi sparsifolia	33	Bacillus	MT634624	N.A.	N.A.	N.A.	N.A.	N.A.	N.A.	N.A.	N.A.	N.A.	N.A.	N.A.	N.A.	N.A.	N.A.	N.A.	N.A.	N.A.	N.A.	N.A.	N.A.	N.A.	N.A.	N.A.	N.A.	N.A.	N.A.	N.A.	N.A.	N.A.	N.A.	N.A.	N.A.	N.A.	N.A.	N.A.	N.A.	N.A.	N.A.	N.A.	N.A.	N.A.
T8	1350	Qira Desert-Oasis Transitional Zone	13	37.0200N 80.7262E	Alhagi sparsifolia	33	Bacillus	MT634625	N.A.	N.A.	N.A.	N.A.	N.A.	N.A.	N.A.	N.A.	N.A.	N.A.	N.A.	N.A.	N.A.	N.A.	N.A.	N.A.	N.A.	N.A.	N.A.	N.A.	N.A.	N.A.	N.A.	N.A.	N.A.	N.A.	N.A.	N.A.	N.A.	N.A.	N.A.	N.A.	N.A.	N.A.	N.A.	N.A.	N.A.	N.A.	N.A.	N.A.	N.A.
T9	1350	Qira Desert-Oasis Transitional Zone	13	37.0200N 80.7262E	Alhagi sparsifolia	33	Bacillus	MT634626	N.A.	N.A.	N.A.	N.A.	N.A.	N.A.	N.A.	N.A.	N.A.	N.A.	N.A.	N.A.	N.A.	N.A.	N.A.	N.A.	N.A.	N.A.	N.A.	N.A.	N.A.	N.A.	N.A.	N.A.	N.A.	N.A.	N.A.	N.A.	N.A.	N.A.	N.A.	N.A.	N.A.	N.A.	N.A.	N.A.	N.A.	N.A.	N.A.	N.A.	N.A.
V1	1350	Qira Desert-Oasis Transitional Zone	13	37.0200N 80.7262E	Alhagi sparsifolia	34	Bacillus	MT634627	N.A.	N.A.	N.A.	N.A.	N.A.	N.A.	N.A.	N.A.	N.A.	N.A.	N.A.	N.A.	N.A.	N.A.	N.A.	N.A.	N.A.	N.A.	N.A.	N.A.	N.A.	N.A.	N.A.	N.A.	N.A.	N.A.	N.A.	N.A.	N.A.	N.A.	N.A.	N.A.	N.A.	N.A.	N.A.	N.A.	N.A.	N.A.	N.A.	N.A.	N.A.
V10	1350	Qira Desert-Oasis Transitional Zone	13	37.0200N 80.7262E	Alhagi sparsifolia	34	Bacillus	MT634628	N.A.	N.A.	N.A.	N.A.	N.A.	N.A.	N.A.	N.A.	N.A.	N.A.	N.A.	N.A.	N.A.	N.A.	N.A.	N.A.	N.A.	N.A.	N.A.	N.A.	N.A.	N.A.	N.A.	N.A.	N.A.	N.A.	N.A.	N.A.	N.A.	N.A.	N.A.	N.A.	N.A.	N.A.	N.A.	N.A.	N.A.	N.A.	N.A.	N.A.	N.A.
V11	1350	Qira Desert-Oasis Transitional Zone	13	37.0200N 80.7262E	Alhagi sparsifolia	34	Bacillus	MT634629	N.A.	N.A.	N.A.	N.A.	N.A.	N.A.	N.A.	N.A.	N.A.	N.A.	N.A.	N.A.	N.A.	N.A.	N.A.	N.A.	N.A.	N.A.	N.A.	N.A.	N.A.	N.A.	N.A.	N.A.	N.A.	N.A.	N.A.	N.A.	N.A.	N.A.	N.A.	N.A.	N.A.	N.A.	N.A.	N.A.	N.A.	N.A.	N.A.	N.A.	N.A.
V12	1350	Qira Desert-Oasis Transitional Zone	13	37.0200N 80.7262E	Alhagi sparsifolia	34	Bacillus	MT634630	N.A.	N.A.	N.A.	N.A.	N.A.	N.A.	N.A.	N.A.	N.A.	N.A.	N.A.	N.A.	N.A.	N.A.	N.A.	N.A.	N.A.	N.A.	N.A.	N.A.	N.A.	N.A.	N.A.	N.A.	N.A.	N.A.	N.A.	N.A.	N.A.	N.A.	N.A.	N.A.	N.A.	N.A.	N.A.	N.A.	N.A.	N.A.	N.A.	N.A.	N.A.
V13	1350	Qira Desert-Oasis Transitional Zone	13	37.0200N 80.7262E	Alhagi sparsifolia	34	Bacillus	MT634631	N.A.	N.A.	N.A.	N.A.	N.A.	N.A.	N.A.	N.A.	N.A.	N.A.	N.A.	N.A.	N.A.	N.A.	N.A.	N.A.	N.A.	N.A.	N.A.	N.A.	N.A.	N.A.	N.A.	N.A.	N.A.	N.A.	N.A.	N.A.	N.A.	N.A.	N.A.	N.A.	N.A.	N.A.	N.A.	N.A.	N.A.	N.A.	N.A.	N.A.	N.A.
V14	1350	Qira Desert-Oasis Transitional Zone	13	37.0200N 80.7262E	Alhagi sparsifolia	34	Bacillus	MT634632	N.A.	N.A.	N.A.	N.A.	N.A.	N.A.	N.A.	N.A.	N.A.	N.A.	N.A.	N.A.	N.A.	N.A.	N.A.	N.A.	N.A.	N.A.	N.A.	N.A.	N.A.	N.A.	N.A.	N.A.	N.A.	N.A.	N.A.	N.A.	N.A.	N.A.	N.A.	N.A.	N.A.	N.A.	N.A.	N.A.	N.A.	N.A.	N.A.	N.A.	N.A.
V16	1350	Qira Desert-Oasis Transitional Zone	13	37.0200N 80.7262E	Alhagi sparsifolia	34	Bacillus	MT634633	N.A.	N.A.	N.A.	N.A.	N.A.	N.A.	N.A.	N.A.	N.A.	N.A.	N.A.	N.A.	N.A.	N.A.	N.A.	N.A.	N.A.	N.A.	N.A.	N.A.	N.A.	N.A.	N.A.	N.A.	N.A.	N.A.	N.A.	N.A.	N.A.	N.A.	N.A.	N.A.	N.A.	N.A.	N.A.	N.A.	N.A.	N.A.	N.A.	N.A.	N.A.
V18	1350	Qira Desert-Oasis Transitional Zone	13	37.0200N 80.7262E	Alhagi sparsifolia	34	Bacillus	MT634634	N.A.	N.A.	N.A.	N.A.	N.A.	N.A.	N.A.	N.A.	N.A.	N.A.	N.A.	N.A.	N.A.	N.A.	N.A.	N.A.	N.A.	N.A.	N.A.	N.A.	N.A.	N.A.	N.A.	N.A.	N.A.	N.A.	N.A.	N.A.	N.A.	N.A.	N.A.	N.A.	N.A.	N.A.	N.A.	N.A.	N.A.	N.A.	N.A.	N.A.	N.A.
V4	1350	Qira Desert-Oasis Transitional Zone	13	37.0200N 80.7262E	Alhagi sparsifolia	34	Bacillus	MT634653	N.A.	N.A.	N.A.	N.A.	N.A.	N.A.	N.A.	N.A.	N.A.	N.A.	N.A.	N.A.	N.A.	N.A.	N.A.	N.A.	N.A.	N.A.	N.A.	N.A.	N.A.	N.A.	N.A.	N.A.	N.A.	N.A.	N.A.	N.A.	N.A.	N.A.	N.A.	N.A.	N.A.	N.A.	N.A.	N.A.	N.A.	N.A.	N.A.	N.A.	N.A.
V5	1350	Qira Desert-Oasis Transitional Zone	13	37.0200N 80.7262E	Alhagi sparsifolia	34	Bacillus	MT634656	N.A.	N.A.	N.A.	N.A.	N.A.	N.A.	N.A.	N.A.	N.A.	N.A.	N.A.	N.A.	N.A.	N.A.	N.A.	N.A.	N.A.	N.A.	N.A.	N.A.	N.A.	N.A.	N.A.	N.A.	N.A.	N.A.	N.A.	N.A.	N.A.	N.A.	N.A.	N.A.	N.A.	N.A.	N.A.	N.A.	N.A.	N.A.	N.A.	N.A.	N.A.
V6	1350	Qira Desert-Oasis Transitional Zone	13	37.0200N 80.7262E	Alhagi sparsifolia	34	Bacillus	MT634657	N.A.	N.A.	N.A.	N.A.	N.A.	N.A.	N.A.	N.A.	N.A.	N.A.	N.A.	N.A.	N.A.	N.A.	N.A.	N.A.	N.A.	N.A.	N.A.	N.A.	N.A.	N.A.	N.A.	N.A.	N.A.	N.A.	N.A.	N.A.	N.A.	N.A.	N.A.	N.A.	N.A.	N.A.	N.A.	N.A.	N.A.	N.A.	N.A.	N.A.	N.A.
V7	1350	Qira Desert-Oasis Transitional Zone	13	37.0200N 80.7262E	Alhagi sparsifolia	34	Bacillus	MT634658	N.A.	N.A.	N.A.	N.A.	N.A.	N.A.	N.A.	N.A.	N.A.	N.A.	N.A.	N.A.	N.A.	N.A.	N.A.	N.A.	N.A.	N.A.	N.A.	N.A.	N.A.	N.A.	N.A.	N.A.	N.A.	N.A.	N.A.	N.A.	N.A.	N.A.	N.A.	N.A.	N.A.	N.A.	N.A.	N.A.	N.A.	N.A.	N.A.	N.A.	N.A.
V8	1350	Qira Desert-Oasis Transitional Zone	13	37.0200N 80.7262E	Alhagi sparsifolia	34	Bacillus	MT634659	N.A.	N.A.	N.A.	N.A.	N.A.	N.A.	N.A.	N.A.	N.A.	N.A.	N.A.	N.A.	N.A.	N.A.	N.A.	N.A.	N.A.	N.A.	N.A.	N.A.	N.A.	N.A.	N.A.	N.A.	N.A.	N.A.	N.A.	N.A.	N.A.	N.A.	N.A.	N.A.	N.A.	N.A.	N.A.	N.A.	N.A.	N.A.	N.A.	N.A.	N.A.
V9	1350	Qira Desert-Oasis Transitional Zone	13	37.0200N 80.7262E	Alhagi sparsifolia	34	Bacillus	MT634660	N.A.	N.A.	N.A.	N.A.	N.A.	N.A.	N.A.	N.A.	N.A.	N.A.	N.A.	N.A.	N.A.	N.A.	N.A.	N.A.	N.A.	N.A.	N.A.	N.A.	N.A.	N.A.	N.A.	N.A.	N.A.	N.A.	N.A.	N.A.	N.A.	N.A.	N.A.	N.A.	N.A.	N.A.	N.A.	N.A.	N.A.	N.A.	N.A.	N.A.	N.A.
V19	1350	Qira Desert-Oasis Transitional Zone	13	37.0200N 80.7262E	Alhagi sparsifolia	35	Bacillus	MT634635	N.A.	N.A.	N.A.	N.A.	N.A.	N.A.	N.A.	N.A.	N.A.	N.A.	N.A.	N.A.	N.A.	N.A.	N.A.	N.A.	N.A.	N.A.	N.A.	N.A.	N.A.	N.A.	N.A.	N.A.	N.A.	N.A.	N.A.	N.A.	N.A.	N.A.	N.A.	N.A.	N.A.	N.A.	N.A.	N.A.	N.A.	N.A.	N.A.	N.A.	N.A.
V20	1350	Qira Desert-Oasis Transitional Zone	13	37.0200N 80.7262E	Alhagi sparsifolia	35	Bacillus	MT634636	N.A.	N.A.	N.A.	N.A.	N.A.	N.A.	N.A.	N.A.	N.A.	N.A.	N.A.	N.A.	N.A.	N.A.	N.A.	N.A.	N.A.	N.A.	N.A.	N.A.	N.A.	N.A.	N.A.	N.A.	N.A.	N.A.	N.A.	N.A.	N.A.	N.A.	N.A.	N.A.	N.A.	N.A.	N.A.	N.A.	N.A.	N.A.	N.A.	N.A.	N.A.
V21	1350	Qira Desert-Oasis Transitional Zone	13	37.0200N 80.7262E	Alhagi sparsifolia	35	Bacillus	MT634637	N.A.	N.A.	N.A.	N.A.	N.A.	N.A.	N.A.	N.A.	N.A.	N.A.	N.A.	N.A.	N.A.	N.A.	N.A.	N.A.	N.A.	N.A.	N.A.	N.A.	N.A.	N.A.	N.A.	N.A.	N.A.	N.A.	N.A.	N.A.	N.A.	N.A.	N.A.	N.A.	N.A.	N.A.	N.A.	N.A.	N.A.	N.A.	N.A.	N.A.	N.A.
V22	1350	Qira Desert-Oasis Transitional Zone	13	37.0200N 80.7262E	Alhagi sparsifolia	35	Ensifer	MT634638	Ensifer	MW306726	Yes	No	Yes	No	No	No	No	Yes	Yes	No	No	No	No	Yes	Yes	No	Yes	No	No	No	Yes	No	Yes	Yes	Yes	Yes	Yes	Yes	No	No	Yes	Yes	Yes	Yes	No	No	No	No	No
V23	1350	Qira Desert-Oasis Transitional Zone	13	37.0200N 80.7262E	Alhagi sparsifolia	35	Bacillus	MT634639	N.A.	N.A.	N.A.	N.A.	N.A.	N.A.	N.A.	N.A.	N.A.	N.A.	N.A.	N.A.	N.A.	N.A.	N.A.	N.A.	N.A.	N.A.	N.A.	N.A.	N.A.	N.A.	N.A.	N.A.	N.A.	N.A.	N.A.	N.A.	N.A.	N.A.	N.A.	N.A.	N.A.	N.A.	N.A.	N.A.	N.A.	N.A.	N.A.	N.A.	N.A.
V24	1350	Qira Desert-Oasis Transitional Zone	13	37.0200N 80.7262E	Alhagi sparsifolia	35	Bacillus	MT634640	N.A.	N.A.	N.A.	N.A.	N.A.	N.A.	N.A.	N.A.	N.A.	N.A.	N.A.	N.A.	N.A.	N.A.	N.A.	N.A.	N.A.	N.A.	N.A.	N.A.	N.A.	N.A.	N.A.	N.A.	N.A.	N.A.	N.A.	N.A.	N.A.	N.A.	N.A.	N.A.	N.A.	N.A.	N.A.	N.A.	N.A.	N.A.	N.A.	N.A.	N.A.
V26	1350	Qira Desert-Oasis Transitional Zone	13	37.0200N 80.7262E	Alhagi sparsifolia	35	Bacillus	MT634641	N.A.	N.A.	N.A.	N.A.	N.A.	N.A.	N.A.	N.A.	N.A.	N.A.	N.A.	N.A.	N.A.	N.A.	N.A.	N.A.	N.A.	N.A.	N.A.	N.A.	N.A.	N.A.	N.A.	N.A.	N.A.	N.A.	N.A.	N.A.	N.A.	N.A.	N.A.	N.A.	N.A.	N.A.	N.A.	N.A.	N.A.	N.A.	N.A.	N.A.	N.A.
V27	1350	Qira Desert-Oasis Transitional Zone	13	37.0200N 80.7262E	Alhagi sparsifolia	35	Bacillus	MT634642	N.A.	N.A.	N.A.	N.A.	N.A.	N.A.	N.A.	N.A.	N.A.	N.A.	N.A.	N.A.	N.A.	N.A.	N.A.	N.A.	N.A.	N.A.	N.A.	N.A.	N.A.	N.A.	N.A.	N.A.	N.A.	N.A.	N.A.	N.A.	N.A.	N.A.	N.A.	N.A.	N.A.	N.A.	N.A.	N.A.	N.A.	N.A.	N.A.	N.A.	N.A.
V28	1350	Qira Desert-Oasis Transitional Zone	13	37.0200N 80.7262E	Alhagi sparsifolia	35	Bacillus	MT634643	N.A.	N.A.	N.A.	N.A.	N.A.	N.A.	N.A.	N.A.	N.A.	N.A.	N.A.	N.A.	N.A.	N.A.	N.A.	N.A.	N.A.	N.A.	N.A.	N.A.	N.A.	N.A.	N.A.	N.A.	N.A.	N.A.	N.A.	N.A.	N.A.	N.A.	N.A.	N.A.	N.A.	N.A.	N.A.	N.A.	N.A.	N.A.	N.A.	N.A.	N.A.
V29	1350	Qira Desert-Oasis Transitional Zone	13	37.0200N 80.7262E	Alhagi sparsifolia	35	Bacillus	MT634644	N.A.	N.A.	N.A.	N.A.	N.A.	N.A.	N.A.	N.A.	N.A.	N.A.	N.A.	N.A.	N.A.	N.A.	N.A.	N.A.	N.A.	N.A.	N.A.	N.A.	N.A.	N.A.	N.A.	N.A.	N.A.	N.A.	N.A.	N.A.	N.A.	N.A.	N.A.	N.A.	N.A.	N.A.	N.A.	N.A.	N.A.	N.A.	N.A.	N.A.	N.A.
V30	1350	Qira Desert-Oasis Transitional Zone	13	37.0200N 80.7262E	Alhagi sparsifolia	35	Rhizobium	MT634645	Rhizobium	MW306727	Yes	No	Yes	No	No	No	Yes	Yes	Yes	Yes	Yes	Yes	No	Yes	Yes	Yes	Yes	Yes	Yes	Yes	Yes	No	No	Yes	Yes	Yes	Yes	Yes	Yes	No	No	Yes	Yes	Yes	Yes	Yes	Yes	No	No
V31	1350	Qira Desert-Oasis Transitional Zone	13	37.0200N 80.7262E	Alhagi sparsifolia	35	Ensifer	MT634646	Ensifer	MW306728	Yes	No	Yes	No	No	No	Yes	Yes	Yes	No	Yes	No	Yes	Yes	Yes	Yes	Yes	Yes	Yes	No	Yes	No	No	No	No	Yes	Yes	Yes	Yes	Yes	Yes	Yes	Yes	Yes	No	No	No	No	No
V32	1350	Qira Desert-Oasis Transitional Zone	13	37.0200N 80.7262E	Alhagi sparsifolia	36	Ensifer	MT634647	Ensifer	MW306729	Yes	No	Yes	No	No	No	No	Yes	Yes	No	No	No	No	Yes	Yes	No	No	Yes	No	No	Yes	No	No	Yes	Yes	Yes	Yes	Yes	Yes	No	Yes	Yes	Yes	No	No	No	No	No	No
V33	1350	Qira Desert-Oasis Transitional Zone	13	37.0200N 80.7262E	Alhagi sparsifolia	36	Bacillus	MT634648	N.A.	N.A.	N.A.	N.A.	N.A.	N.A.	N.A.	N.A.	N.A.	N.A.	N.A.	N.A.	N.A.	N.A.	N.A.	N.A.	N.A.	N.A.	N.A.	N.A.	N.A.	N.A.	N.A.	N.A.	N.A.	N.A.	N.A.	N.A.	N.A.	N.A.	N.A.	N.A.	N.A.	N.A.	N.A.	N.A.	N.A.	N.A.	N.A.	N.A.	N.A.
V34	1350	Qira Desert-Oasis Transitional Zone	13	37.0200N 80.7262E	Alhagi sparsifolia	36	Bacillus	MT634649	N.A.	N.A.	N.A.	N.A.	N.A.	N.A.	N.A.	N.A.	N.A.	N.A.	N.A.	N.A.	N.A.	N.A.	N.A.	N.A.	N.A.	N.A.	N.A.	N.A.	N.A.	N.A.	N.A.	N.A.	N.A.	N.A.	N.A.	N.A.	N.A.	N.A.	N.A.	N.A.	N.A.	N.A.	N.A.	N.A.	N.A.	N.A.	N.A.	N.A.	N.A.
V35	1350	Qira Desert-Oasis Transitional Zone	13	37.0200N 80.7262E	Alhagi sparsifolia	36	Ensifer	MT634650	Ensifer	MW306730	Yes	No	Yes	No	No	No	No	Yes	Yes	No	No	No	No	Yes	Yes	No	No	No	No	No	Yes	Yes	No	Yes	Yes	Yes	Yes	Yes	No	No	No	Yes	Yes	No	No	No	No	No	No
V36	1350	Qira Desert-Oasis Transitional Zone	13	37.0200N 80.7262E	Alhagi sparsifolia	36	Ensifer	MT634651	Ensifer	MW306731	Yes	No	Yes	No	No	No	No	Yes	No	No	No	No	No	No	Yes	No	Yes	Yes	No	No	Yes	No	No	Yes	Yes	Yes	Yes	Yes	Yes	No	Yes	Yes	Yes	Yes	No	No	No	No	No
V38	1350	Qira Desert-Oasis Transitional Zone	13	37.0200N 80.7262E	Alhagi sparsifolia	36	Ensifer	MT634652	Ensifer	MW306732	Yes	No	Yes	No	No	No	Yes	Yes	Yes	Yes	Yes	Yes	Yes	Yes	Yes	Yes	Yes	Yes	Yes	Yes	Yes	No	No	Yes	No	Yes	No	Yes	No	No	No	Yes	Yes	Yes	Yes	No	No	No	No
V40	1350	Qira Desert-Oasis Transitional Zone	13	37.0200N 80.7262E	Alhagi sparsifolia	36	Sphingopyxis	MT634654	N.A.	N.A.	N.A.	N.A.	N.A.	N.A.	N.A.	N.A.	N.A.	N.A.	N.A.	N.A.	N.A.	N.A.	N.A.	N.A.	N.A.	N.A.	N.A.	N.A.	N.A.	N.A.	N.A.	N.A.	N.A.	N.A.	N.A.	N.A.	N.A.	N.A.	N.A.	N.A.	N.A.	N.A.	N.A.	N.A.	N.A.	N.A.	N.A.	N.A.	N.A.
V42	1350	Qira Desert-Oasis Transitional Zone	13	37.0200N 80.7262E	Alhagi sparsifolia	36	Rhizobium/Agrobacterium	MT634655	Pararhizobium	MW306733	Yes	Yes	Yes	No	No	No	No	No	No	No	No	No	No	No	No	No	No	No	No	No	No	No	No	No	No	No	No	No	No	No	No	No	Yes	No	No	No	No	No	No
X1	1350	Qira Desert-Oasis Transitional Zone	13	37.0200N 80.7262E	Alhagi sparsifolia	37	Bacillus	MW396711	N.A.	N.A.	N.A.	N.A.	N.A.	N.A.	N.A.	N.A.	N.A.	N.A.	N.A.	N.A.	N.A.	N.A.	N.A.	N.A.	N.A.	N.A.	N.A.	N.A.	N.A.	N.A.	N.A.	N.A.	N.A.	N.A.	N.A.	N.A.	N.A.	N.A.	N.A.	N.A.	N.A.	N.A.	N.A.	N.A.	N.A.	N.A.	N.A.	N.A.	N.A.
X10	1350	Qira Desert-Oasis Transitional Zone	13	37.0200N 80.7262E	Alhagi sparsifolia	37	Bacillus	MT634661	N.A.	N.A.	N.A.	N.A.	N.A.	N.A.	N.A.	N.A.	N.A.	N.A.	N.A.	N.A.	N.A.	N.A.	N.A.	N.A.	N.A.	N.A.	N.A.	N.A.	N.A.	N.A.	N.A.	N.A.	N.A.	N.A.	N.A.	N.A.	N.A.	N.A.	N.A.	N.A.	N.A.	N.A.	N.A.	N.A.	N.A.	N.A.	N.A.	N.A.	N.A.
X11	1350	Qira Desert-Oasis Transitional Zone	13	37.0200N 80.7262E	Alhagi sparsifolia	37	Bacillus	MT634662	N.A.	N.A.	N.A.	N.A.	N.A.	N.A.	N.A.	N.A.	N.A.	N.A.	N.A.	N.A.	N.A.	N.A.	N.A.	N.A.	N.A.	N.A.	N.A.	N.A.	N.A.	N.A.	N.A.	N.A.	N.A.	N.A.	N.A.	N.A.	N.A.	N.A.	N.A.	N.A.	N.A.	N.A.	N.A.	N.A.	N.A.	N.A.	N.A.	N.A.	N.A.
X13	1350	Qira Desert-Oasis Transitional Zone	13	37.0200N 80.7262E	Alhagi sparsifolia	37	Bacillus	MT634663	N.A.	N.A.	N.A.	N.A.	N.A.	N.A.	N.A.	N.A.	N.A.	N.A.	N.A.	N.A.	N.A.	N.A.	N.A.	N.A.	N.A.	N.A.	N.A.	N.A.	N.A.	N.A.	N.A.	N.A.	N.A.	N.A.	N.A.	N.A.	N.A.	N.A.	N.A.	N.A.	N.A.	N.A.	N.A.	N.A.	N.A.	N.A.	N.A.	N.A.	N.A.
X14	1350	Qira Desert-Oasis Transitional Zone	13	37.0200N 80.7262E	Alhagi sparsifolia	37	Bacillus	MT634664	N.A.	N.A.	N.A.	N.A.	N.A.	N.A.	N.A.	N.A.	N.A.	N.A.	N.A.	N.A.	N.A.	N.A.	N.A.	N.A.	N.A.	N.A.	N.A.	N.A.	N.A.	N.A.	N.A.	N.A.	N.A.	N.A.	N.A.	N.A.	N.A.	N.A.	N.A.	N.A.	N.A.	N.A.	N.A.	N.A.	N.A.	N.A.	N.A.	N.A.	N.A.
X16	1350	Qira Desert-Oasis Transitional Zone	13	37.0200N 80.7262E	Alhagi sparsifolia	37	Bacillus	MT634665	N.A.	N.A.	N.A.	N.A.	N.A.	N.A.	N.A.	N.A.	N.A.	N.A.	N.A.	N.A.	N.A.	N.A.	N.A.	N.A.	N.A.	N.A.	N.A.	N.A.	N.A.	N.A.	N.A.	N.A.	N.A.	N.A.	N.A.	N.A.	N.A.	N.A.	N.A.	N.A.	N.A.	N.A.	N.A.	N.A.	N.A.	N.A.	N.A.	N.A.	N.A.
X17	1350	Qira Desert-Oasis Transitional Zone	13	37.0200N 80.7262E	Alhagi sparsifolia	37	Bacillus	MT634666	N.A.	N.A.	N.A.	N.A.	N.A.	N.A.	N.A.	N.A.	N.A.	N.A.	N.A.	N.A.	N.A.	N.A.	N.A.	N.A.	N.A.	N.A.	N.A.	N.A.	N.A.	N.A.	N.A.	N.A.	N.A.	N.A.	N.A.	N.A.	N.A.	N.A.	N.A.	N.A.	N.A.	N.A.	N.A.	N.A.	N.A.	N.A.	N.A.	N.A.	N.A.
X18	1350	Qira Desert-Oasis Transitional Zone	13	37.0200N 80.7262E	Alhagi sparsifolia	37	Ensifer	MT634667	N.A.	N.A.	N.A.	Yes	Yes	No	No	No	No	Yes	Yes	No	No	No	No	No	Yes	No	No	No	No	Yes	Yes	No	No	Yes	No	Yes	Yes	Yes	No	No	No	Yes	Yes	Yes	Yes	Yes	Yes	No	No
X19	1350	Qira Desert-Oasis Transitional Zone	13	37.0200N 80.7262E	Alhagi sparsifolia	37	Bacillus	MT634668	N.A.	N.A.	N.A.	N.A.	N.A.	N.A.	N.A.	N.A.	N.A.	N.A.	N.A.	N.A.	N.A.	N.A.	N.A.	N.A.	N.A.	N.A.	N.A.	N.A.	N.A.	N.A.	N.A.	N.A.	N.A.	N.A.	N.A.	N.A.	N.A.	N.A.	N.A.	N.A.	N.A.	N.A.	N.A.	N.A.	N.A.	N.A.	N.A.	N.A.	N.A.
X2	1350	Qira Desert-Oasis Transitional Zone	13	37.0200N 80.7262E	Alhagi sparsifolia	37	Bacillus	MT634669	N.A.	N.A.	N.A.	N.A.	N.A.	N.A.	N.A.	N.A.	N.A.	N.A.	N.A.	N.A.	N.A.	N.A.	N.A.	N.A.	N.A.	N.A.	N.A.	N.A.	N.A.	N.A.	N.A.	N.A.	N.A.	N.A.	N.A.	N.A.	N.A.	N.A.	N.A.	N.A.	N.A.	N.A.	N.A.	N.A.	N.A.	N.A.	N.A.	N.A.	N.A.
X22	1350	Qira Desert-Oasis Transitional Zone	13	37.0200N 80.7262E	Alhagi sparsifolia	37	Bacillus	MT634670	N.A.	N.A.	N.A.	N.A.	N.A.	N.A.	N.A.	N.A.	N.A.	N.A.	N.A.	N.A.	N.A.	N.A.	N.A.	N.A.	N.A.	N.A.	N.A.	N.A.	N.A.	N.A.	N.A.	N.A.	N.A.	N.A.	N.A.	N.A.	N.A.	N.A.	N.A.	N.A.	N.A.	N.A.	N.A.	N.A.	N.A.	N.A.	N.A.	N.A.	N.A.
X23	1350	Qira Desert-Oasis Transitional Zone	13	37.0200N 80.7262E	Alhagi sparsifolia	37	Bacillus	MT634671	N.A.	N.A.	N.A.	N.A.	N.A.	N.A.	N.A.	N.A.	N.A.	N.A.	N.A.	N.A.	N.A.	N.A.	N.A.	N.A.	N.A.	N.A.	N.A.	N.A.	N.A.	N.A.	N.A.	N.A.	N.A.	N.A.	N.A.	N.A.	N.A.	N.A.	N.A.	N.A.	N.A.	N.A.	N.A.	N.A.	N.A.	N.A.	N.A.	N.A.	N.A.
X26	1350	Qira Desert-Oasis Transitional Zone	13	37.0200N 80.7262E	Alhagi sparsifolia	37	Bacillus	MT634672	N.A.	N.A.	N.A.	N.A.	N.A.	N.A.	N.A.	N.A.	N.A.	N.A.	N.A.	N.A.	N.A.	N.A.	N.A.	N.A.	N.A.	N.A.	N.A.	N.A.	N.A.	N.A.	N.A.	N.A.	N.A.	N.A.	N.A.	N.A.	N.A.	N.A.	N.A.	N.A.	N.A.	N.A.	N.A.	N.A.	N.A.	N.A.	N.A.	N.A.	N.A.
X27	1350	Qira Desert-Oasis Transitional Zone	13	37.0200N 80.7262E	Alhagi sparsifolia	37	Ensifer	MT634673	Ensifer	MW306734	Yes	No	Yes	No	No	No	Yes	Yes	Yes	Yes	Yes	Yes	No	Yes	Yes	Yes	Yes	Yes	Yes	Yes	Yes	No	No	Yes	No	Yes	Yes	Yes	No	Yes	No	Yes	Yes	Yes	Yes	Yes	No	No	No
X28	1350	Qira Desert-Oasis Transitional Zone	13	37.0200N 80.7262E	Alhagi sparsifolia	37	Bacillus	MT634674	N.A.	N.A.	N.A.	N.A.	N.A.	N.A.	N.A.	N.A.	N.A.	N.A.	N.A.	N.A.	N.A.	N.A.	N.A.	N.A.	N.A.	N.A.	N.A.	N.A.	N.A.	N.A.	N.A.	N.A.	N.A.	N.A.	N.A.	N.A.	N.A.	N.A.	N.A.	N.A.	N.A.	N.A.	N.A.	N.A.	N.A.	N.A.	N.A.	N.A.	N.A.
X29	1350	Qira Desert-Oasis Transitional Zone	13	37.0200N 80.7262E	Alhagi sparsifolia	37	Bacillus	MT634675	N.A.	N.A.	N.A.	N.A.	N.A.	N.A.	N.A.	N.A.	N.A.	N.A.	N.A.	N.A.	N.A.	N.A.	N.A.	N.A.	N.A.	N.A.	N.A.	N.A.	N.A.	N.A.	N.A.	N.A.	N.A.	N.A.	N.A.	N.A.	N.A.	N.A.	N.A.	N.A.	N.A.	N.A.	N.A.	N.A.	N.A.	N.A.	N.A.	N.A.	N.A.
X3	1350	Qira Desert-Oasis Transitional Zone	13	37.0200N 80.7262E	Alhagi sparsifolia	37	Bacillus	MT634676	N.A.	N.A.	N.A.	N.A.	N.A.	N.A.	N.A.	N.A.	N.A.	N.A.	N.A.	N.A.	N.A.	N.A.	N.A.	N.A.	N.A.	N.A.	N.A.	N.A.	N.A.	N.A.	N.A.	N.A.	N.A.	N.A.	N.A.	N.A.	N.A.	N.A.	N.A.	N.A.	N.A.	N.A.	N.A.	N.A.	N.A.	N.A.	N.A.	N.A.	N.A.
X30	1350	Qira Desert-Oasis Transitional Zone	13	37.0200N 80.7262E	Alhagi sparsifolia	37	Bacillus	MT634677	N.A.	N.A.	N.A.	N.A.	N.A.	N.A.	N.A.	N.A.	N.A.	N.A.	N.A.	N.A.	N.A.	N.A.	N.A.	N.A.	N.A.	N.A.	N.A.	N.A.	N.A.	N.A.	N.A.	N.A.	N.A.	N.A.	N.A.	N.A.	N.A.	N.A.	N.A.	N.A.	N.A.	N.A.	N.A.	N.A.	N.A.	N.A.	N.A.	N.A.	N.A.
X31	1350	Qira Desert-Oasis Transitional Zone	13	37.0200N 80.7262E	Alhagi sparsifolia	37	Bacillus	MT634678	N.A.	N.A.	N.A.	N.A.	N.A.	N.A.	N.A.	N.A.	N.A.	N.A.	N.A.	N.A.	N.A.	N.A.	N.A.	N.A.	N.A.	N.A.	N.A.	N.A.	N.A.	N.A.	N.A.	N.A.	N.A.	N.A.	N.A.	N.A.	N.A.	N.A.	N.A.	N.A.	N.A.	N.A.	N.A.	N.A.	N.A.	N.A.	N.A.	N.A.	N.A.
X32	1350	Qira Desert-Oasis Transitional Zone	13	37.0200N 80.7262E	Alhagi sparsifolia	37	Bacillus	MT634679	N.A.	N.A.	N.A.	N.A.	N.A.	N.A.	N.A.	N.A.	N.A.	N.A.	N.A.	N.A.	N.A.	N.A.	N.A.	N.A.	N.A.	N.A.	N.A.	N.A.	N.A.	N.A.	N.A.	N.A.	N.A.	N.A.	N.A.	N.A.	N.A.	N.A.	N.A.	N.A.	N.A.	N.A.	N.A.	N.A.	N.A.	N.A.	N.A.	N.A.	N.A.
X33	1350	Qira Desert-Oasis Transitional Zone	13	37.0200N 80.7262E	Alhagi sparsifolia	37	Bacillus	MT634680	N.A.	N.A.	N.A.	N.A.	N.A.	N.A.	N.A.	N.A.	N.A.	N.A.	N.A.	N.A.	N.A.	N.A.	N.A.	N.A.	N.A.	N.A.	N.A.	N.A.	N.A.	N.A.	N.A.	N.A.	N.A.	N.A.	N.A.	N.A.	N.A.	N.A.	N.A.	N.A.	N.A.	N.A.	N.A.	N.A.	N.A.	N.A.	N.A.	N.A.	N.A.
X34	1350	Qira Desert-Oasis Transitional Zone	13	37.0200N 80.7262E	Alhagi sparsifolia	37	Bacillus	MT634681	N.A.	N.A.	N.A.	N.A.	N.A.	N.A.	N.A.	N.A.	N.A.	N.A.	N.A.	N.A.	N.A.	N.A.	N.A.	N.A.	N.A.	N.A.	N.A.	N.A.	N.A.	N.A.	N.A.	N.A.	N.A.	N.A.	N.A.	N.A.	N.A.	N.A.	N.A.	N.A.	N.A.	N.A.	N.A.	N.A.	N.A.	N.A.	N.A.	N.A.	N.A.
X35	1350	Qira Desert-Oasis Transitional Zone	13	37.0200N 80.7262E	Alhagi sparsifolia	37	Ensifer	MT634682	Ensifer	MW306735	Yes	No	Yes	No	No	No	No	Yes	Yes	No	No	No	No	Yes	Yes	No	No	No	No	Yes	Yes	No	No	Yes	Yes	Yes	Yes	Yes	Yes	No	No	Yes	Yes	Yes	Yes	No	No	No	No
X36	1350	Qira Desert-Oasis Transitional Zone	13	37.0200N 80.7262E	Alhagi sparsifolia	37	Bacillus	MT634683	N.A.	N.A.	N.A.	N.A.	N.A.	N.A.	N.A.	N.A.	N.A.	N.A.	N.A.	N.A.	N.A.	N.A.	N.A.	N.A.	N.A.	N.A.	N.A.	N.A.	N.A.	N.A.	N.A.	N.A.	N.A.	N.A.	N.A.	N.A.	N.A.	N.A.	N.A.	N.A.	N.A.	N.A.	N.A.	N.A.	N.A.	N.A.	N.A.	N.A.	N.A.
X37	1350	Qira Desert-Oasis Transitional Zone	13	37.0200N 80.7262E	Alhagi sparsifolia	37	Bacillus	MT634684	N.A.	N.A.	N.A.	N.A.	N.A.	N.A.	N.A.	N.A.	N.A.	N.A.	N.A.	N.A.	N.A.	N.A.	N.A.	N.A.	N.A.	N.A.	N.A.	N.A.	N.A.	N.A.	N.A.	N.A.	N.A.	N.A.	N.A.	N.A.	N.A.	N.A.	N.A.	N.A.	N.A.	N.A.	N.A.	N.A.	N.A.	N.A.	N.A.	N.A.	N.A.
X38	1350	Qira Desert-Oasis Transitional Zone	13	37.0200N 80.7262E	Alhagi sparsifolia	37	Bacillus	MT634685	N.A.	N.A.	N.A.	N.A.	N.A.	N.A.	N.A.	N.A.	N.A.	N.A.	N.A.	N.A.	N.A.	N.A.	N.A.	N.A.	N.A.	N.A.	N.A.	N.A.	N.A.	N.A.	N.A.	N.A.	N.A.	N.A.	N.A.	N.A.	N.A.	N.A.	N.A.	N.A.	N.A.	N.A.	N.A.	N.A.	N.A.	N.A.	N.A.	N.A.	N.A.
X4	1350	Qira Desert-Oasis Transitional Zone	13	37.0200N 80.7262E	Alhagi sparsifolia	37	Bacillus	MT634686	N.A.	N.A.	N.A.	N.A.	N.A.	N.A.	N.A.	N.A.	N.A.	N.A.	N.A.	N.A.	N.A.	N.A.	N.A.	N.A.	N.A.	N.A.	N.A.	N.A.	N.A.	N.A.	N.A.	N.A.	N.A.	N.A.	N.A.	N.A.	N.A.	N.A.	N.A.	N.A.	N.A.	N.A.	N.A.	N.A.	N.A.	N.A.	N.A.	N.A.	N.A.
X6	1350	Qira Desert-Oasis Transitional Zone	13	37.0200N 80.7262E	Alhagi sparsifolia	37	Bacillus	MT634687	N.A.	N.A.	N.A.	N.A.	N.A.	N.A.	N.A.	N.A.	N.A.	N.A.	N.A.	N.A.	N.A.	N.A.	N.A.	N.A.	N.A.	N.A.	N.A.	N.A.	N.A.	N.A.	N.A.	N.A.	N.A.	N.A.	N.A.	N.A.	N.A.	N.A.	N.A.	N.A.	N.A.	N.A.	N.A.	N.A.	N.A.	N.A.	N.A.	N.A.	N.A.
X7	1350	Qira Desert-Oasis Transitional Zone	13	37.0200N 80.7262E	Alhagi sparsifolia	37	Bacillus	MT634688	N.A.	N.A.	N.A.	N.A.	N.A.	N.A.	N.A.	N.A.	N.A.	N.A.	N.A.	N.A.	N.A.	N.A.	N.A.	N.A.	N.A.	N.A.	N.A.	N.A.	N.A.	N.A.	N.A.	N.A.	N.A.	N.A.	N.A.	N.A.	N.A.	N.A.	N.A.	N.A.	N.A.	N.A.	N.A.	N.A.	N.A.	N.A.	N.A.	N.A.	N.A.
X8	1350	Qira Desert-Oasis Transitional Zone	13	37.0200N 80.7262E	Alhagi sparsifolia	37	Bacillus	MT634689	N.A.	N.A.	N.A.	N.A.	N.A.	N.A.	N.A.	N.A.	N.A.	N.A.	N.A.	N.A.	N.A.	N.A.	N.A.	N.A.	N.A.	N.A.	N.A.	N.A.	N.A.	N.A.	N.A.	N.A.	N.A.	N.A.	N.A.	N.A.	N.A.	N.A.	N.A.	N.A.	N.A.	N.A.	N.A.	N.A.	N.A.	N.A.	N.A.	N.A.	N.A.
X9	1350	Qira Desert-Oasis Transitional Zone	13	37.0200N 80.7262E	Alhagi sparsifolia	37	Bacillus	MT634690	N.A.	N.A.	N.A.	N.A.	N.A.	N.A.	N.A.	N.A.	N.A.	N.A.	N.A.	N.A.	N.A.	N.A.	N.A.	N.A.	N.A.	N.A.	N.A.	N.A.	N.A.	N.A.	N.A.	N.A.	N.A.	N.A.	N.A.	N.A.	N.A.	N.A.	N.A.	N.A.	N.A.	N.A.	N.A.	N.A.	N.A.	N.A.	N.A.	N.A.	N.A.
* The unique plant identifier is a number for each individual plant that was sampled.
Yes/No represents whether the strain grows on a specific plate
[truncated: 6 more columns]

## Sheet: Table S2. Plant Information 
Supplementary Table S2 (A). Plant information including sample site, host and rhizosphere soil data used to generate Figure 2.
Unique plant identifier*	Sampling site	Strain ID	Elevation (m)	Ecological zone	GPS location	Host	Organic Carbon (g/kg)	Total Phosphorus (g/kg)	Total Nitrogen (g/kg)	Total Potassium (g/kg)	pH
1	1	A	2385	Desert B	36.4475N 80.6160E	Astragalus tibetanus	2.53593	0.604864	0.1404	8.54266	7.58
2	2	B	2756	Mountain Desert Steppe B	36.2677N 80.3792E	Astragalus tibetanus	3.38429	0.739471	0.1781	8.95507	8.41
3	2	B	2756	Mountain Desert Steppe B	36.2677N 80.3792E	Astragalus tibetanus	3.25301	0.737443	0.15805	9.08279	8.37
4	3	C	2866	Mountain Desert Steppe B	36.2586N 80.3566E	Astragalus tibetanus	3.06794	0.629763	0.1351	8.90493	8.44
5	3	C	2866	Mountain Desert Steppe B	36.2586N 80.3566E	Astragalus tibetanus	2.88575	0.709087	0.05085	8.98673	8.11
6	4	D	3099	Mountain Desert Steppe A	36.2358N 80.3106E	Astragalus tibetanus	3.85336	0.749136	0.19925	9.13158	8.03
7	4	D	3099	Mountain Desert Steppe A	36.2358N 80.3106E	Astragalus tibetanus	3.26003	0.710475	0.211	9.28332	7.97
8	5	E	3258	Mountain Desert Steppe A	36.2034N 80.2630E	Astragalus tibetanus	4.7046	0.693806	0.2753	9.82018	7.69
9	5	E	3258	Mountain Desert Steppe A	36.2034N 80.2630E	Astragalus tibetanus	4.95672	0.702149	0.27315	9.85401	7.36
10	6	F	3383	Mountain Typical Grassland	36.1766N 80.2449E	Astragalus tibetanus	17.262	1.13615	1.30905	15.5669	7.26
11	6	F	3383	Mountain Typical Grassland	36.1766N 80.2449E	Astragalus tibetanus	13.7251	0.914866	0.79395	14.5635	7.06
12	6	F	3383	Mountain Typical Grassland	36.1766N 80.2449E	Astragalus tibetanus	13.5533	1.23057	0.827	13.7352	7.03
13	6	F	3383	Mountain Typical Grassland	36.1766N 80.2449E	Astragalus tibetanus	12.7123	1.03159	0.892075	12.9468	7.16
14	7	G	3529	Mountain Typical Grassland	36.1634N 80.2531E	Astragalus tibetanus	13.4205	1.05743	0.29555	15.6853	7
15	8	H	3534	Mountain Typical Grassland	36.1633N 80.2533E	Astragalus tibetanus	11.6145	0.729774	0.64185	13.814	7.15
16	8	I	3497	Mountain Typical Grassland	36.1633N 80.2533E	Astragalus tibetanus	8.45839	0.738076	0.47845	12.9934	7.01
17	8	I	3497	Mountain Typical Grassland	36.1633N 80.2533E	Astragalus tibetanus	7.1208	0.697883	0.4251	10.6168	7.4
18	9	J	2528	Desert A	36.3522N 80.4677E	Astragalus tibetanus	6.24094	0.646484	0.353875	9.4034	7.64
19	10	K	2654	Desert A	36.2830N 80.4143E	Astragalus tibetanus	5.47051	0.816007	0.32415	10.5971	8.06
20	10	K	2654	Desert A	36.2830N 80.4143E	Astragalus tibetanus	5.32594	0.658439	0.337846	10.2564	7.96
21	10	K	2654	Desert A	36.2830N 80.4143E	Astragalus tibetanus	6.38551	0.804051	0.340179	9.7441	7.74
22	11	L	2376	Desert B	36.3651N 80.5341E	Sophora alopecuroides	5.10173	0.621709	0.227725	9.72864	7.65
23	11	L	2376	Desert B	36.3651N 80.5341E	Sophora alopecuroides	3.98371	0.650219	0.13615	9.83164	7.68
24	12	M	2998	Mountain Desert Steppe B	36.2358N 80.3106E	Caragana sinica	2.81319	0.580831	0.034725	9.04949	7.68
25	13	N	1350	Qira Desert-Oasis Transitional Zone	37.0199N 80.7262E	Medicago sativa	2.47529	0.638229	0.015325	9.78873	8.8
26	13	P	1350	Qira Desert-Oasis Transitional Zone	37.0200N 80.7262E	Albizia julibrissin	3.45541	0.608357	0.0459	9.12586	8.07
27	13	P	1350	Qira Desert-Oasis Transitional Zone	37.0200N 80.7262E	Albizia julibrissin	1.60161	0.693118	0.01265	9.96074	8.24
28	13	P	1350	Qira Desert-Oasis Transitional Zone	37.0200N 80.7262E	Albizia julibrissin	2.65984	0.642401	0.0500771	9.45761	8.37
29	13	R	1350	Qira Desert-Oasis Transitional Zone	37.0200N 80.7262E	Caragana sinica	3.34301	0.663274	0.061725	9.60492	8.28
30	13	R	1350	Qira Desert-Oasis Transitional Zone	37.0200N 80.7262E	Caragana sinica	4.15933	0.69816	0.184725	9.0184	7.98
31	13	S	1350	Qira Desert-Oasis Transitional Zone	37.0200N 80.7262E	Astragalus adsurgens	3.55177	0.651798	0.05155	8.99066	8.36
32	13	S	1350	Qira Desert-Oasis Transitional Zone	37.0200N 80.7262E	Astragalus adsurgens	3.21712	0.625128	0.1101	9.1843	8.27
33	13	T	1350	Qira Desert-Oasis Transitional Zone	37.0200N 80.7262E	Alhagi sparsifolia	0.842358	0.630653	0.015	9.60804	8.32
34	13	V	1350	Qira Desert-Oasis Transitional Zone	37.0200N 80.7262E	Alhagi sparsifolia	2.9392	0.588808	0.0268	9.97908	8.55
35	13	V	1350	Qira Desert-Oasis Transitional Zone	37.0200N 80.7262E	Alhagi sparsifolia	3.26985	0.640551	0.0376	9.53115	8.54
36	13	V	1350	Qira Desert-Oasis Transitional Zone	37.0200N 80.7262E	Alhagi sparsifolia	1.5333	0.626771	0.02035	9.07527	8.58
37	13	X	1350	Qira Desert-Oasis Transitional Zone	37.0200N 80.7262E	Alhagi sparsifolia	1.52981	0.643965	0.0192	9.62418	8.41
Supplementary Table S2 (B). Spearman' rho calculations between elevation and rhizosphere soil data.
		Organic Carbon	Total Phosphorus	Total Nitrogen	Total Potassium	pH
Elevation	Correlation Coefficient	0.714	0.771	0.714	0.543	-0.6
	Significance	0.111	0.072	0.111	0.266	0.208

## Sheet: Table S3. Climate data
Supplementary Table S3 (A). Monthly mean climate and edaphic data collected near the sampling locations.
	Soil depth	Ecological Zone	July	August	September	October	November	December	January	February	March	April	May	June
Atmospheric temperature	N.A.	Qira Desert-Oasis Transitional Zone	25.5368	23.8314	20.0595	13.0679	2.31889	-6.46876	-4.7779	-0.596293	8.94516	16.582	20.2497	23.2003
	N.A.	Desert B	19.5436	17.9325	13.7148	7.99501	0.714126	-4.52674	-7.3218	-2.86164	4.39377	13.3705	12.789	14.3868
	N.A.	Desert A	18.1396	16.6279	12.3123	6.8452	0.177595	-4.20386	-7.61751	-3.45617	3.19916	12.1777	11.5223	13.2692
	N.A.	Mountain Desert Steppe B	15.4611	13.8346	9.58256	4.45816	-1.19411	-4.46785	-8.08439	-5.05377	0.961707	9.59711	8.84553	10.5668
	N.A.	Mountain Desert Steppe A	12.6823	11.246	7.1476	1.92655	-2.81896	-5.9227	-8.93468	-6.93666	-1.51405	6.87318	5.90731	7.89266
	N.A.	Mountain Typical Grassland	N.A.	N.A.	N.A.	N.A.	N.A.	N.A.	N.A.	N.A.	N.A.	N.A.	N.A.	N.A.
Relative humidity	N.A.	Qira Desert-Oasis Transitional Zone	46.6414	45.1754	47.1347	42.65	48.0444	57.1496	51.1355	35.5575	27.1465	20.4806	27.1599	45.2292
	N.A.	Desert B	47.0016	52.544	45.0134	22.471	57.7714	43.8386	57.2334	49.6672	22.0973	28.9435	38.0822	53.225
	N.A.	Desert A	51.0345	56.6129	50.0099	25.6586	57.2639	41.5272	56.4566	50.0309	24.4995	31.2121	41.7641	56.5158
	N.A.	Mountain Desert Steppe B	56.9917	63.9079	56.8634	30.2376	53.0931	38.6246	52.3929	51.8885	28.6712	35.4264	47.3519	62.5827
	N.A.	Mountain Desert Steppe A	62.3602	68.9237	62.4397	34.7549	52.7533	38.2436	49.8398	55.487	33.5205	40.9495	54.1261	66.8421
	N.A.	Mountain Typical Grassland	N.A.	N.A.	N.A.	N.A.	N.A.	N.A.	N.A.	N.A.	N.A.	N.A.	N.A.	N.A.
Soil volumetric water content	100 cm	Qira Desert-Oasis Transitional Zone	0.198155	0.229665	0.232776	0.219192	0.191745	0.162361	0.14057	0.14097	0.155867	0.191148	0.21418	0.225032
	50 cm	Desert B	0.0945528	0.0977184	0.0983327	0.0938543	0.0855662	0.0774118	0.0733494	0.0764494	0.084381	0.0963366	0.101305	0.103569
	50 cm	Desert A	0.0627634	0.0643377	0.0624725	0.0584845	0.0503401	0.0465077	0.0436979	0.0429371	0.0470195	0.0533384	N.A.	0.0442759
	50 cm	Mountain Desert Steppe B	0.0471892	0.0466982	0.0458243	0.0458797	0.0446691	0.0433716	0.0422564	0.0409483	0.0436714	0.0484118	0.0487265	0.0495715
	50 cm	Mountain Desert Steppe A	0.206161	0.241162	0.209437	0.178357	0.168745	0.0713784	0.0276774	0.0286555	0.0395356	0.159316	0.148062	0.21561
	50 cm	Mountain Typical Grassland	0.0669523	0.0699321	0.0738861	0.0669819	0.0616447	0.0575921	0.0455413	0.0209974	0.0215803	0.0430118	0.0593192	0.0562101
Soil conductivity	100 cm	Qira Desert-Oasis Transitional Zone	0.352571	0.391916	0.383783	0.350727	0.3034	0.257081	0.220518	0.2194	0.252256	0.330413	0.38103	0.408655
	50 cm	Desert B	0.167973	0.187093	0.184201	0.166906	0.138724	0.111327	0.096857	0.107619	0.137856	0.18411	0.203959	0.216768
	50 cm	Desert A	0.0729173	0.0747238	0.0709142	0.0626193	0.0496878	0.0431919	0.038995	0.0381403	0.0442641	0.0542597	0.0531159	0.0379799
	50 cm	Mountain Desert Steppe B	0.054003	0.0529469	0.0504337	0.0507329	0.047716	0.0448478	0.0424973	0.0418114	0.0475104	0.059224	0.0627379	0.0685774
	50 cm	Mountain Desert Steppe A	0.320803	0.252879	0.171936	0.116956	0.0934472	0.030918	0.00401042	0.00456213	0.00949966	0.0909184	0.100342	0.192643
	50 cm	Mountain Typical Grassland	0.0238149	0.027963	0.0275858	0.0228367	0.0189569	0.0168713	0.013339	0.00775893	0.00860316	0.0160202	0.0221294	0.023199
Soil temperature	100 cm	Qira Desert-Oasis Transitional Zone	21.551	22.5288	21.7861	18.9767	14.1868	9.05451	5.39604	5.49803	8.44731	13.6905	16.9282	19.1519
	50 cm	Desert B	22.8231	22.9897	21.1897	16.9773	9.97917	3.74718	0.547579	2.4268	7.46763	15.131	17.8508	19.5145
	50 cm	Desert A	17.1101	17.869	15.9881	13.2153	7.81107	3.46157	0.634405	0.972977	4.39867	10.5987	12.6631	15.2227
	50 cm	Mountain Desert Steppe B	15.8804	16.3236	13.8265	11.3537	6.49998	3.48662	1.37312	1.2192	3.82563	10.2815	12.2976	13.3272
	50 cm	Mountain Desert Steppe A	13.8215	13.6759	10.5137	6.54326	2.53935	-0.366235	-2.81155	-2.18776	-0.841398	3.50853	9.30218	10.5846
	50 cm	Mountain Typical Grassland	11.595	12.0081	10.0049	7.53132	4.16355	1.85351	0.469662	-0.206305	-0.176475	0.588929	5.99429	8.41647
Supplementary Table S3 (B). Spearman correlation calculations between elevation and data from climate monitoring stations in the Kunlun Mountains.
Elevation		Jan.	Feb.	Mar.	Apr.	May	June	July	Aug.	Sept.	Oct.	Nov.	Dec.
Atmospheric Temperature	Correlation Coefficient	-1	-1	-1	-1	-1	-1	-1	-1	-1	-1	-1	0.029
	Significance	0	0	0	0	0	0	0	0	0	0	0	0.957
Relative Humidity	Correlation Coefficient	-0.943	1	-0.829	1	1	1	1	1	1	1	-0.657	-0.829
	Significance	0.005	0	0.042	0	0	0	0	0	0	0	0.156	0.042
Soil Volumetric Water Content	Correlation Coefficient	-0.657	-1	-1	-0.657	-0.5	-0.314	-0.143	-0.143	-0.371	-0.371	-0.371	-0.543
	Significance	0.156	0	0	0.156	0.391	0.544	0.787	0.787	0.468	0.468	0.468	0.266
Soil Conductivity	Correlation Coefficient	-0.886	-0.886	-0.943	-0.771	-0.771	-0.771	-0.657	-0.657	-0.829	-0.829	-0.829	-0.943
	Significance	0.019	0.019	0.005	0.072	0.072	0.072	0.156	0.156	0.042	0.042	0.042	0.005
Soil Temperature	Correlation Coefficient	-0.714	-0.886	-0.943	-0.886	-0.943	-0.943	-0.943	-0.943	-1	-0.943	-0.943	-0.886
	Significance	0.111	0.019	0.005	0.019	0.005	0.005	0.005	0.005	0	0.005	0.005	0.019
Red value indicates significance is less than 0.05

## Sheet: Table S4. Rhizobiales growth -1
Table S4. Summary of growth of Rhizobiales isolates on Ashby’s Mannitol Agar medium per ecological zone.
Ecological zone	Mountain Typical Grassland	Mountain Desert Steppe A	Mountain Desert Steppe B	Desert A	Desert B	Qira Desert-Oasis Transitional Zone
Potential rhizobia	4	2	2	3	0	28
growth on AMA	1	1	1	1	0	1
growth on YMA	0	0	0	0	0	0

## Sheet: Table S5. Rhizobiales growth -2
Table S5. Summary of growth of Rhizobiales isolates at different temperatures per ecological zone.
Ecological zone	Mountain Typical Grassland	Mountain Desert Steppe A	Mountain Desert Steppe B	Desert A	Desert B	Qira Desert-Oasis Transitional Zone
Potential rhizobia	4	2	2	3	0	28
4℃	0.75	1	0.5	0.67	0	0.54
25℃	1	1	1	1	0	1
45℃	0	0	0	0	0	0
60℃	0	0	0	0	0	0

## Sheet: Table S6. Rhizobiales growth -3
Table S6. Summary of growth of Rhizobiales isolates on various sole carbon sources per ecological zone.
Ecological zone	Mountain Typical Grassland	Mountain Desert Steppe A	Mountain Desert Steppe B	Desert A	Desert B	Qira Desert-Oasis Transitional Zone
Potential rhizobia	4	2	2	3	0	28
Sodium propionate	0	0	0	0	0	0
Trisodium citrate	0.75	0.5	0	0	0	0.43
Inositol	1	1	0.5	0.67	0	0.93
Starch	1	1	0.5	0.67	0	0.75
Sodium acetate	1	0.5	0	0	0	0.21
S-oxalate	1	0.5	0	0.33	0	0.29
Glucose	1	1	0	0.33	0	0.21
D-fructose	0.5	0.5	0	0.67	0	0.07
Sucrose	1	1	0.5	1	0	0.86
Maltose	1	1	0.5	1	0	0.89
D-xylose	1	0.5	0	0.67	0	0.25
Galactose	1	1	0	1	0	0.64
L-rhamnose monohydrate	1	1	0.5	1	0	0.5
Ribose	1	0.5	0	1	0	0.21
Xylitol	1	1	0	1	0	0.36

## Sheet: Table S7. Rhizobiales growth -4
Table S7. Summary of growth of Rhizobiales isolates on various sole nitrogen sources per ecological zone.
Ecological zone	Mountain Typical Grassland	Mountain Desert Steppe A	Mountain Desert Steppe B	Desert A	Desert B	Qira Desert-Oasis Transitional Zone
Potential rhizobia	4	2	2	3	0	28
Urea	1	1	1	1	0	0.79
Ammonium sulfate	0	0	0	0	0	0.07
L-threonine	0.25	0.5	0	0.33	0	0.32
L-arginine	1	0.5	1	0.33	0	0.79
L-hydroxyproline	0.25	0.5	0.5	0.67	0	0.5
L-alanine	1	1	0	1	0	0.68
L-valine	0.75	1	0.5	1	0	0.79
L-histidine	0.75	1	1	1	0	0.86
L-serine	0.25	0	0.5	0.67	0	0.5
Glycine	0.25	0	0.5	0	0	0.21
L-lysine	0.5	0.5	1	0.67	0	0.64
L-aspartic acid	1	1	0.5	1	0	0.82

## Sheet: Table S8. Rhizobiales growth-5
Table S8. Summary of salt tolerance permitting growth of Rhizobiales isolates per ecological zone.
Ecological zone	Mountain Typical Grassland	Mountain Desert Steppe A	Mountain Desert Steppe B	Desert A	Desert B	Qira Desert-Oasis Transitional Zone
Potential rhizobia	4	2	2	3	0	28
0.03	1	1	1	1	0	1
0.04	1	1	1	1	0	0.71
0.05	0.5	0.5	0.5	0.33	0	0.36
0.06	0.5	0.5	0	0	0	0.21
0.07	0.25	0.5	0	0	0	0.1
0.08	0.25	0.5	0	0	0	0.04

## Sheet: Table S9. Rhizobiales growth-6
Table S9. Summary of growth at different pH ranges for Rhizobiales isolates per ecological zone.
Ecological zone	Mountain Typical Grassland	Mountain Desert Steppe A	Mountain Desert Steppe B	Desert A	Desert B	Qira Desert-Oasis Transitional Zone
Potential rhizobia	4	2	2	3	0	28
pH 4	0	0	0	0	0	0
pH 5	0	0	0	0	0	0
pH 6	1	1	1	1	0	1
pH 7	1	1	0.5	0.67	0	1
pH 8	1	1	1	1	0	1
pH 9	1	1	1	1	0	1
pH 10	1	1	1	1	0	1
